# Supplementary material for: 3-[2-(4,4-Dimethyl-2,6-dioxocyclo­hexyl­idene)hydrazin­yl]benzonitrile
Source: Acta Crystallogr Sect E Struct Rep Online. 2010 Apr 24;66(Pt 5):o1165–6. doi: 10.1107/S1600536810013164 (PMC2979068; doi:10.1107/S1600536810013164)
Supplement: Supplementary file 1 [file e-66-o1165-sup1.cif]

##############################################################################
###                                                                        ###
###        Electronic paper (Acta Crystallographica Section E)             ###
###                                                                        ###
##############################################################################
#                                                                            #
# This CIF contains the data in a paper accepted for publication in Acta     #
# Crystallographica Section E. It conforms to the requirements of Notes      #
# for Authors for Section E, and has been peer reviewed under the auspices   #
# of the IUCr Commission on Journals.                                        #
#                                                                            #
# Full details of the Crystallographic Information File format               #
# are given in the paper "The Crystallographic Information File (CIF):       #
# a New Standard Archive File for Crystallography" by S. R. Hall, F. H.      #
# Allen and I. D. Brown [Acta Cryst. (1991), A47, 655-685].                  #
#                                                                            #
# The current version of the core CIF dictionary is obtainable from          #
# ftp://ftp.iucr.org/pub/cif_core.dic. The current version number is 2.4.    #
#                                                                            #
# Software is freely available for graphical display of the structure(s) in  #
# this CIF.  For information consult the CIF home page http://www.iucr.org/  #
# cif/home.html                                                              #
#                                                                            #
# This file may be used for bona fide research purposes within the           #
# scientific community so long as proper attribution is given to the journal # 
# article from which it was obtained.                                        #
#                                                                            #
##############################################################################
                                             
data_I
_audit_creation_method     SHELXL-97
_chemical_name_systematic
;
3-[2-(4,4-Dimethyl-2,6-dioxocyclohexylidene)hydrazinyl]benzonitrile
;
_chemical_name_common     ?
_chemical_formula_moiety     'C15 H15 N3 O2'
_chemical_formula_sum     'C15 H15 N3 O2'
_chemical_formula_iupac     'C15 H15 N3 O2'
_chemical_formula_weight     269.30
_chemical_melting_point     ?
_symmetry_cell_setting     Orthorhombic
_symmetry_space_group_name_H-M     'P b c a'
_symmetry_space_group_name_Hall     '-P 2ac 2ab'
loop_
    _symmetry_equiv_pos_as_xyz
    'x, y, z'
    '-x+1/2, -y, z+1/2'
    'x+1/2, -y+1/2, -z'
    '-x, y+1/2, -z+1/2'
    '-x, -y, -z'
    'x-1/2, y, -z-1/2'
    '-x-1/2, y-1/2, z'
    'x, -y-1/2, z-1/2'
_cell_length_a     12.9496(8)
_cell_length_b     8.6028(6)
_cell_length_c     24.324(2)
_cell_angle_alpha     90.00
_cell_angle_beta     90.00
_cell_angle_gamma     90.00
_cell_volume     2709.8(3)
_cell_formula_units_Z     8
_cell_measurement_reflns_used     8472
_cell_measurement_theta_min     1.57
_cell_measurement_theta_max     27.27
_cell_measurement_temperature     296(2)
_exptl_crystal_description     prism
_exptl_crystal_colour     yellow
_exptl_crystal_size_max     0.800
_exptl_crystal_size_mid     0.363
_exptl_crystal_size_min     0.140
_exptl_crystal_density_diffrn     1.320
_exptl_crystal_density_meas     ?
_exptl_crystal_density_method     'not measured'
_exptl_crystal_F_000     1136
loop_
    _exptl_crystal_face_index_h
    _exptl_crystal_face_index_k
    _exptl_crystal_face_index_l
    _exptl_crystal_face_perp_dist
    0 1 0 0.0860
    0 -1 0 0.0640
    0 0 -1 0.0570
    6 -1 0 0.4020
    -6 1 0 0.3960
    0 5 3 0.0570
    0 -1 2 0.0450
    0 2 -1 0.0810
_exptl_absorpt_coefficient_mu     0.090
_exptl_absorpt_correction_type     integration
_exptl_absorpt_process_details     '(X-RED32; Stoe & Cie, 2002)'
_exptl_absorpt_correction_T_min     0.9588
_exptl_absorpt_correction_T_max     0.9914
_exptl_special_details
;
?
;
_diffrn_ambient_temperature     296(2)
_diffrn_radiation_type     'Mo K\a'
_diffrn_radiation_wavelength     0.71073
_diffrn_radiation_source     'fine-focus sealed tube'
_diffrn_radiation_monochromator     'plane graphite'
_diffrn_measurement_device_type     'Stoe IPDS II'
_diffrn_measurement_device     '2-circle goniometer'
_diffrn_measurement_method     'rotation method'
_diffrn_detector_area_resol_mean     6.67
_diffrn_reflns_number     10586
_diffrn_reflns_av_R_equivalents     0.0515
_diffrn_reflns_av_sigmaI/netI     0.0623
_diffrn_reflns_theta_min     1.67
_diffrn_reflns_theta_max     26.75
_diffrn_reflns_theta_full     26.50
_diffrn_measured_fraction_theta_max     0.998
_diffrn_measured_fraction_theta_full     0.998
_diffrn_reflns_limit_h_min     -16
_diffrn_reflns_limit_h_max     16
_diffrn_reflns_limit_k_min     -10
_diffrn_reflns_limit_k_max     7
_diffrn_reflns_limit_l_min     -30
_diffrn_reflns_limit_l_max     27
_refine_special_details
;
 Refinement of F^2^ against ALL reflections.  The weighted R-factor wR and
 goodness of fit S are based on F^2^, conventional R-factors R are based
 on F, with F set to zero for negative F^2^. The threshold expression of
 F^2^ > 2sigma(F^2^) is used only for calculating R-factors(gt) etc. and is
 not relevant to the choice of reflections for refinement.  R-factors based
 on F^2^ are statistically about twice as large as those based on F, and R-
 factors based on ALL data will be even larger.
;
_reflns_number_total     2880
_reflns_number_gt     1557
_reflns_threshold_expression     I>2sigma(I)
_refine_ls_structure_factor_coef     Fsqd
_refine_ls_matrix_type     full
_refine_ls_R_factor_all     0.1013
_refine_ls_R_factor_gt     0.0435
_refine_ls_wR_factor_gt     0.0769
_refine_ls_wR_factor_ref     0.0897
_refine_ls_goodness_of_fit_ref     0.849
_refine_ls_restrained_S_all     0.849
_refine_ls_number_reflns     2880
_refine_ls_number_parameters     185
_refine_ls_number_restraints     0
_refine_ls_hydrogen_treatment     mixed
_refine_ls_weighting_scheme     calc
_refine_ls_weighting_details
                 'calc w=1/[\s^2^(Fo^2^)+(0.0393P)^2^] where P=(Fo^2^+2Fc^2^)/3'
_atom_sites_solution_hydrogens     mixed
_atom_sites_solution_primary     direct
_atom_sites_solution_secondary     difmap
_refine_ls_shift/su_max     0.000
_refine_ls_shift/su_mean     0.000
_refine_diff_density_max     0.123
_refine_diff_density_min     -0.206
_refine_ls_extinction_method     none
_refine_ls_extinction_coef     ?
loop_
    _atom_type_symbol
    _atom_type_description
    _atom_type_scat_dispersion_real
    _atom_type_scat_dispersion_imag
    _atom_type_scat_source
    'C' 'C' 0.0033 0.0016
                         'International Tables Vol C Tables 4.2.6.8 and 6.1.1.4'
    'H' 'H' 0.0000 0.0000
                         'International Tables Vol C Tables 4.2.6.8 and 6.1.1.4'
    'N' 'N' 0.0061 0.0033
                         'International Tables Vol C Tables 4.2.6.8 and 6.1.1.4'
    'O' 'O' 0.0106 0.0060
                         'International Tables Vol C Tables 4.2.6.8 and 6.1.1.4'
_computing_data_collection     'X-AREA (Stoe & Cie, 2002)'
_computing_cell_refinement     'X-AREA (Stoe & Cie, 2002)'
_computing_data_reduction     'X-RED32 (Stoe & Cie, 2002)'
_computing_structure_solution     'SHELXS97 (Sheldrick, 2008)'
_computing_structure_refinement     'SHELXL97 (Sheldrick, 2008)'
_computing_molecular_graphics     'ORTEP-3 for Windows (Farrugia, 1997)'
_computing_publication_material     'SHELXL97 (Sheldrick, 2008)'
loop_
    _atom_site_type_symbol
    _atom_site_label
    _atom_site_fract_x
    _atom_site_fract_y
    _atom_site_fract_z
    _atom_site_U_iso_or_equiv
    _atom_site_adp_type
    _atom_site_calc_flag
    _atom_site_refinement_flags
    _atom_site_occupancy
    _atom_site_disorder_assembly
    _atom_site_disorder_group
    C C1 0.80305(13) 0.3690(2) 0.40962(7) 0.0361(5) Uani d . 1 . .
    C C2 0.74316(13) 0.2806(2) 0.36821(7) 0.0389(5) Uani d . 1 . .
    C C3 0.79117(13) 0.2623(3) 0.31243(8) 0.0488(6) Uani d . 1 . .
    H H3A 0.7759 0.3541 0.2908 0.059 Uiso calc R 1 . .
    H H3B 0.7595 0.1741 0.2942 0.059 Uiso calc R 1 . .
    C C4 0.90833(12) 0.2382(3) 0.31345(7) 0.0397(5) Uani d . 1 . .
    C C5 0.95623(13) 0.3737(3) 0.34490(7) 0.0435(5) Uani d . 1 . .
    H H5A 1.0302 0.3573 0.3473 0.052 Uiso calc R 1 . .
    H H5B 0.9449 0.4685 0.3242 0.052 Uiso calc R 1 . .
    C C6 0.91435(13) 0.3956(2) 0.40184(7) 0.0386(5) Uani d . 1 . .
    C C7 0.95030(15) 0.2359(3) 0.25490(8) 0.0609(7) Uani d . 1 . .
    H H7A 1.0241 0.2257 0.2559 0.091 Uiso calc R 1 . .
    H H7B 0.9321 0.3309 0.2366 0.091 Uiso calc R 1 . .
    H H7C 0.9211 0.1495 0.2353 0.091 Uiso calc R 1 . .
    C C8 0.93372(16) 0.0846(3) 0.34174(9) 0.0588(6) Uani d . 1 . .
    H H8A 1.0073 0.0732 0.3444 0.088 Uiso calc R 1 . .
    H H8B 0.9058 0.0001 0.3207 0.088 Uiso calc R 1 . .
    H H8C 0.9041 0.0838 0.3779 0.088 Uiso calc R 1 . .
    C C9 0.72958(12) 0.5914(2) 0.52616(7) 0.0370(5) Uani d . 1 . .
    C C10 0.77582(13) 0.6709(2) 0.56870(7) 0.0405(5) Uani d . 1 . .
    H H10 0.8472 0.6696 0.5727 0.049 Uiso calc R 1 . .
    C C11 0.71482(13) 0.7530(2) 0.60557(7) 0.0406(5) Uani d . 1 . .
    C C12 0.60825(14) 0.7562(3) 0.59960(8) 0.0450(5) Uani d . 1 . .
    H H12 0.5675 0.8108 0.6245 0.054 Uiso calc R 1 . .
    C C13 0.56389(14) 0.6779(3) 0.55664(8) 0.0504(6) Uani d . 1 . .
    H H13 0.4926 0.6804 0.5523 0.060 Uiso calc R 1 . .
    C C14 0.62310(13) 0.5957(3) 0.51986(8) 0.0453(5) Uani d . 1 . .
    H H14 0.5919 0.5431 0.4909 0.054 Uiso calc R 1 . .
    C C15 0.76084(15) 0.8376(3) 0.65054(8) 0.0503(6) Uani d . 1 . .
    N N1 0.74838(11) 0.42725(19) 0.45015(6) 0.0387(4) Uani d . 1 . .
    N N2 0.79244(12) 0.5078(2) 0.48910(6) 0.0397(4) Uani d . 1 . .
    N N3 0.79474(14) 0.9049(3) 0.68665(8) 0.0735(7) Uani d . 1 . .
    O O1 0.65786(9) 0.22775(17) 0.37853(5) 0.0507(4) Uani d . 1 . .
    O O2 0.96910(9) 0.43863(18) 0.44021(5) 0.0494(4) Uani d . 1 . .
    H H2 0.8663(18) 0.515(3) 0.4890(8) 0.074(7) Uiso d . 1 . .
loop_
    _atom_site_aniso_label
    _atom_site_aniso_U_11
    _atom_site_aniso_U_22
    _atom_site_aniso_U_33
    _atom_site_aniso_U_12
    _atom_site_aniso_U_13
    _atom_site_aniso_U_23
    C1 0.0351(9) 0.0363(13) 0.0368(10) 0.0015(8) 0.0046(8) 0.0001(9)
    C2 0.0371(9) 0.0341(12) 0.0455(11) 0.0054(9) 0.0010(8) 0.0010(9)
    C3 0.0438(10) 0.0592(17) 0.0434(12) 0.0017(10) -0.0014(8) -0.0087(11)
    C4 0.0385(9) 0.0420(14) 0.0387(10) 0.0006(9) 0.0065(8) -0.0021(10)
    C5 0.0389(10) 0.0464(14) 0.0451(11) -0.0030(9) 0.0089(8) -0.0006(10)
    C6 0.0384(10) 0.0360(13) 0.0414(10) 0.0003(9) 0.0040(8) -0.0010(10)
    C7 0.0595(12) 0.077(2) 0.0459(12) -0.0031(13) 0.0112(10) -0.0101(13)
    C8 0.0562(12) 0.0484(17) 0.0716(14) 0.0059(11) 0.0163(11) 0.0012(13)
    C9 0.0356(9) 0.0393(13) 0.0363(10) 0.0030(9) 0.0056(7) 0.0026(9)
    C10 0.0335(10) 0.0483(15) 0.0398(11) 0.0022(8) 0.0017(8) 0.0014(10)
    C11 0.0428(10) 0.0431(14) 0.0359(10) 0.0019(9) 0.0022(8) -0.0008(10)
    C12 0.0433(10) 0.0483(14) 0.0435(11) 0.0081(10) 0.0080(8) -0.0057(11)
    C13 0.0336(9) 0.0605(16) 0.0570(13) 0.0036(9) 0.0051(9) -0.0092(12)
    C14 0.0361(10) 0.0544(16) 0.0455(11) -0.0017(10) 0.0026(8) -0.0101(11)
    C15 0.0438(11) 0.0629(17) 0.0443(12) 0.0019(10) 0.0076(10) -0.0035(12)
    N1 0.0400(7) 0.0382(11) 0.0377(8) 0.0007(8) 0.0046(7) -0.0002(8)
    N2 0.0347(8) 0.0449(12) 0.0394(9) 0.0023(7) 0.0049(7) -0.0047(8)
    N3 0.0686(12) 0.097(2) 0.0553(12) -0.0122(12) 0.0018(10) -0.0218(13)
    O1 0.0372(7) 0.0493(10) 0.0656(9) -0.0065(6) 0.0061(6) -0.0052(8)
    O2 0.0378(7) 0.0661(12) 0.0443(8) -0.0018(7) 0.0005(6) -0.0118(8)
_geom_special_details
;
 All esds (except the esd in the dihedral angle between two l.s. planes)
 are estimated using the full covariance matrix.  The cell esds are taken
 into account individually in the estimation of esds in distances, angles
 and torsion angles; correlations between esds in cell parameters are only
 used when they are defined by crystal symmetry.  An approximate (isotropic)
 treatment of cell esds is used for estimating esds involving l.s. planes.
;
loop_
    _geom_bond_atom_site_label_1
    _geom_bond_atom_site_label_2
    _geom_bond_site_symmetry_2
    _geom_bond_distance
    _geom_bond_publ_flag
    C1 N1 . 1.313(2) ?
    C1 C6 . 1.472(2) ?
    C1 C2 . 1.481(3) ?
    C2 O1 . 1.221(2) ?
    C2 C3 . 1.501(2) ?
    C3 C4 . 1.532(2) ?
    C3 H3A . 0.9700 ?
    C3 H3B . 0.9700 ?
    C4 C7 . 1.524(2) ?
    C4 C8 . 1.526(3) ?
    C4 C5 . 1.526(3) ?
    C5 C6 . 1.499(2) ?
    C5 H5A . 0.9700 ?
    C5 H5B . 0.9700 ?
    C6 O2 . 1.229(2) ?
    C7 H7A . 0.9600 ?
    C7 H7B . 0.9600 ?
    C7 H7C . 0.9600 ?
    C8 H8A . 0.9600 ?
    C8 H8B . 0.9600 ?
    C8 H8C . 0.9600 ?
    C9 C10 . 1.377(2) ?
    C9 C14 . 1.388(2) ?
    C9 N2 . 1.412(2) ?
    C10 C11 . 1.388(2) ?
    C10 H10 . 0.9300 ?
    C11 C12 . 1.388(2) ?
    C11 C15 . 1.442(3) ?
    C12 C13 . 1.370(3) ?
    C12 H12 . 0.9300 ?
    C13 C14 . 1.374(3) ?
    C13 H13 . 0.9300 ?
    C14 H14 . 0.9300 ?
    C15 N3 . 1.140(2) ?
    N1 N2 . 1.305(2) ?
    N2 H2 . 0.96(2) ?
loop_
    _geom_angle_atom_site_label_1
    _geom_angle_atom_site_label_2
    _geom_angle_atom_site_label_3
    _geom_angle_site_symmetry_1
    _geom_angle_site_symmetry_3
    _geom_angle
    _geom_angle_publ_flag
    N1 C1 C6 . . 124.40(17) ?
    N1 C1 C2 . . 115.10(15) ?
    C6 C1 C2 . . 120.35(16) ?
    O1 C2 C1 . . 121.69(17) ?
    O1 C2 C3 . . 121.42(17) ?
    C1 C2 C3 . . 116.87(16) ?
    C2 C3 C4 . . 114.21(15) ?
    C2 C3 H3A . . 108.7 ?
    C4 C3 H3A . . 108.7 ?
    C2 C3 H3B . . 108.7 ?
    C4 C3 H3B . . 108.7 ?
    H3A C3 H3B . . 107.6 ?
    C7 C4 C8 . . 109.47(18) ?
    C7 C4 C5 . . 109.47(16) ?
    C8 C4 C5 . . 110.37(17) ?
    C7 C4 C3 . . 109.86(16) ?
    C8 C4 C3 . . 109.75(16) ?
    C5 C4 C3 . . 107.90(16) ?
    C6 C5 C4 . . 114.32(16) ?
    C6 C5 H5A . . 108.7 ?
    C4 C5 H5A . . 108.7 ?
    C6 C5 H5B . . 108.7 ?
    C4 C5 H5B . . 108.7 ?
    H5A C5 H5B . . 107.6 ?
    O2 C6 C1 . . 120.94(16) ?
    O2 C6 C5 . . 122.05(15) ?
    C1 C6 C5 . . 116.97(16) ?
    C4 C7 H7A . . 109.5 ?
    C4 C7 H7B . . 109.5 ?
    H7A C7 H7B . . 109.5 ?
    C4 C7 H7C . . 109.5 ?
    H7A C7 H7C . . 109.5 ?
    H7B C7 H7C . . 109.5 ?
    C4 C8 H8A . . 109.5 ?
    C4 C8 H8B . . 109.5 ?
    H8A C8 H8B . . 109.5 ?
    C4 C8 H8C . . 109.5 ?
    H8A C8 H8C . . 109.5 ?
    H8B C8 H8C . . 109.5 ?
    C10 C9 C14 . . 120.13(17) ?
    C10 C9 N2 . . 118.83(15) ?
    C14 C9 N2 . . 121.04(18) ?
    C9 C10 C11 . . 119.38(16) ?
    C9 C10 H10 . . 120.3 ?
    C11 C10 H10 . . 120.3 ?
    C12 C11 C10 . . 120.55(18) ?
    C12 C11 C15 . . 118.70(17) ?
    C10 C11 C15 . . 120.75(16) ?
    C13 C12 C11 . . 119.15(18) ?
    C13 C12 H12 . . 120.4 ?
    C11 C12 H12 . . 120.4 ?
    C12 C13 C14 . . 121.05(18) ?
    C12 C13 H13 . . 119.5 ?
    C14 C13 H13 . . 119.5 ?
    C13 C14 C9 . . 119.74(19) ?
    C13 C14 H14 . . 120.1 ?
    C9 C14 H14 . . 120.1 ?
    N3 C15 C11 . . 178.2(2) ?
    N2 N1 C1 . . 120.80(15) ?
    N1 N2 C9 . . 118.82(16) ?
    N1 N2 H2 . . 118.0(13) ?
    C9 N2 H2 . . 122.9(13) ?
loop_
    _geom_torsion_atom_site_label_1
    _geom_torsion_atom_site_label_2
    _geom_torsion_atom_site_label_3
    _geom_torsion_atom_site_label_4
    _geom_torsion_site_symmetry_1
    _geom_torsion_site_symmetry_2
    _geom_torsion_site_symmetry_3
    _geom_torsion_site_symmetry_4
    _geom_torsion
    _geom_torsion_publ_flag
    N1 C1 C2 O1 . . . . -20.3(3) ?
    C6 C1 C2 O1 . . . . 163.84(18) ?
    N1 C1 C2 C3 . . . . 158.29(18) ?
    C6 C1 C2 C3 . . . . -17.5(3) ?
    O1 C2 C3 C4 . . . . -143.91(19) ?
    C1 C2 C3 C4 . . . . 37.5(3) ?
    C2 C3 C4 C7 . . . . -174.81(19) ?
    C2 C3 C4 C8 . . . . 64.8(2) ?
    C2 C3 C4 C5 . . . . -55.5(2) ?
    C7 C4 C5 C6 . . . . 175.37(17) ?
    C8 C4 C5 C6 . . . . -64.1(2) ?
    C3 C4 C5 C6 . . . . 55.8(2) ?
    N1 C1 C6 O2 . . . . 20.1(3) ?
    C2 C1 C6 O2 . . . . -164.49(19) ?
    N1 C1 C6 C5 . . . . -157.67(19) ?
    C2 C1 C6 C5 . . . . 17.8(3) ?
    C4 C5 C6 O2 . . . . 144.2(2) ?
    C4 C5 C6 C1 . . . . -38.1(2) ?
    C14 C9 C10 C11 . . . . 1.0(3) ?
    N2 C9 C10 C11 . . . . -179.69(19) ?
    C9 C10 C11 C12 . . . . -0.4(3) ?
    C9 C10 C11 C15 . . . . -179.95(19) ?
    C10 C11 C12 C13 . . . . -0.3(3) ?
    C15 C11 C12 C13 . . . . 179.2(2) ?
    C11 C12 C13 C14 . . . . 0.5(3) ?
    C12 C13 C14 C9 . . . . 0.0(3) ?
    C10 C9 C14 C13 . . . . -0.8(3) ?
    N2 C9 C14 C13 . . . . 179.9(2) ?
    C6 C1 N1 N2 . . . . -4.2(3) ?
    C2 C1 N1 N2 . . . . -179.81(17) ?
    C1 N1 N2 C9 . . . . 168.70(18) ?
    C10 C9 N2 N1 . . . . 177.20(18) ?
    C14 C9 N2 N1 . . . . -3.5(3) ?
loop_
    _geom_hbond_atom_site_label_D
    _geom_hbond_atom_site_label_H
    _geom_hbond_atom_site_label_A
    _geom_hbond_site_symmetry_A
    _geom_hbond_distance_DH
    _geom_hbond_distance_HA
    _geom_hbond_distance_DA
    _geom_hbond_angle_DHA
    N2 H2 O2 . 0.95(2) 1.91(2) 2.6461(19) 132.6(18)
    C10 H10 O2 5_766 0.93 2.57 3.442(2) 156
data_global
_journal_date_recd_electronic     2010-04-05
_journal_date_accepted     2010-04-09
_journal_name_full     'Acta Crystallographica, Section E'
_journal_year     2010
_journal_volume     66
_journal_issue      5
_journal_page_first     o1165
_journal_page_last     o1166
_journal_paper_category     QO
_journal_coeditor_code     XU2749
_publ_contact_author_name     'B\"uy\"ukg\"ung\"or, Orhan'
_publ_contact_author_address
;
Department of Physics
Ondokuz Mayis University
TR-55139
Samsun
Turkey
;
_publ_contact_author_email     orhan@omu.edu.tr
_publ_contact_author_fax       903624576081
_publ_contact_author_phone       903623121919
_publ_section_title
;
3-[2-(4,4-Dimethyl-2,6-dioxocyclohexylidene)hydrazinyl]benzonitrile
;
loop_
    _publ_author_name
    _publ_author_address
    '\,Colak, Naki'
;
Hitit \"Universitesi, Fen-Edebiyat Fak\"ultesi, Kimya B\"ol\"um\"u
\,Corum
Turkey
;
    'Aksakal, Didem'
;
Hitit \"Universitesi, Fen-Edebiyat Fak\"ultesi, Kimya B\"ol\"um\"u
\,Corum
Turkey
;
    'Anda\,c, \"Omer'
;
Ondokuz Mayis \"Universitesi, Fen-Edebiyat Fak\"ultesi, Kimya B\"ol\"um\"u
55200 Atakum
Samsun
Turkey
;
    'B\"uy\"ukg\"ung\"or, Orhan'
;
Ondokuz Mayis \"Universitesi, Fen-Edebiyat Fak\"ultesi, Fizik B\"ol\"um\"u
55200 Atakum
Samsun
Turkey
;
