# Supplementary material for: 3-[2-(4,4-Dimethyl-2,6-dioxocyclo­hexyl­idene)hydrazin­yl]benzonitrile
Source: Acta Crystallogr Sect E Struct Rep Online. 2010 Apr 24;66(Pt 5):o1165–6. doi: 10.1107/S1600536810013164 (PMC2979068; doi:10.1107/S1600536810013164)
Supplement: Supplementary file 2 [file e-66-o1165-Isup2.hkl]

# 
# h,k,l, Fc-squared, Fo-squared, sigma(Fo-squared) and status flag 
# 
data_I
_shelx_title ' TEST STRUCTURE D:\DATA\OMER24_DENE\PBCA\OMER24' 
_shelx_refln_list_code          4 
_shelx_F_calc_maximum      212.76 
_exptl_crystal_F_000      1136.00 
_reflns_d_resolution_high  0.7966 
 
loop_ 
 _symmetry_equiv_pos_as_xyz 
 'x, y, z' 
 '-x+1/2, -y, z+1/2' 
 'x+1/2, -y+1/2, -z' 
 '-x, y+1/2, -z+1/2' 
 '-x, -y, -z' 
 'x-1/2, y, -z-1/2' 
 '-x-1/2, y-1/2, z' 
 'x, -y-1/2, z-1/2' 
 
_cell_length_a    12.9496 
_cell_length_b     8.6028 
_cell_length_c    24.3244 
_cell_angle_alpha  90.000 
_cell_angle_beta   90.000 
_cell_angle_gamma  90.000 
 
_shelx_F_squared_multiplier     1.000 
 
loop_ 
 _refln_index_h 
 _refln_index_k 
 _refln_index_l 
 _refln_F_squared_calc 
 _refln_F_squared_meas 
 _refln_F_squared_sigma 
 _refln_observed_status 
   2   0   0    28605.46    23997.19    133.70 o 
   4   0   0    25627.87    23423.51    192.85 o 
   6   0   0    21389.01    20766.62    333.87 o 
   8   0   0      244.47      221.65     22.88 o 
  10   0   0      131.15      171.34     21.38 o 
  12   0   0      342.26      314.01     39.63 o 
  14   0   0        5.01      -14.78     34.65 o 
  16   0   0       75.98       49.51     38.83 o 
   2   1   0    36164.88    28646.10    255.23 o 
   4   1   0    26319.23    23706.95    105.95 o 
   6   1   0     3504.11     3519.17     26.72 o 
   8   1   0     2404.69     2671.42     22.50 o 
  10   1   0        0.26        1.00     16.97 o 
  12   1   0      298.56      253.09     20.03 o 
  14   1   0      522.02      495.90     45.60 o 
  16   1   0       41.72       39.63     30.96 o 
   2   2   0     1996.20     2077.34     43.04 o 
   4   2   0      777.45      818.99     24.10 o 
   6   2   0      462.49      507.93     21.05 o 
   8   2   0        2.41        6.88     17.76 o 
  10   2   0       58.18       54.61     19.92 o 
  12   2   0      152.63      133.96     18.90 o 
  14   2   0        7.50        9.16     27.47 o 
   2   3   0     1693.66     1742.00     61.46 o 
   4   3   0     1421.04     1423.58     26.88 o 
   6   3   0       32.76       44.29     19.08 o 
   8   3   0     2811.17     2671.10     27.58 o 
  10   3   0        2.68       31.76     20.67 o 
  12   3   0      144.23      134.19     21.68 o 
  14   3   0       94.91      108.80     36.72 o 
   4   4   0      662.29      663.54     27.17 o 
   6   4   0      215.52      212.55     20.47 o 
   8   4   0        8.35       30.83     19.95 o 
  10   4   0      154.23      146.07     20.69 o 
  12   4   0        0.00       33.78     23.61 o 
  14   4   0       25.49       46.31     28.36 o 
   2   5   0      600.40      629.46     37.48 o 
   4   5   0      528.98      500.44     26.77 o 
   6   5   0      267.03      277.69     25.93 o 
   8   5   0      887.84      934.42     29.32 o 
  10   5   0      582.81      585.50     24.19 o 
  12   5   0       14.08       16.61     22.45 o 
  14   5   0       74.99       93.34     31.24 o 
   2   6   0        1.20       -2.91     33.77 o 
   4   6   0      113.09       88.67     25.18 o 
   6   6   0      478.67      476.11     43.97 o 
   8   6   0      134.54      142.26     26.27 o 
  10   6   0        0.03       31.43     27.73 o 
  12   6   0       18.67       63.46     30.17 o 
   2   7   0     1362.13     1494.86     44.93 o 
   4   7   0        0.32        0.68     29.43 o 
   6   7   0      226.38      253.98     28.42 o 
   8   7   0     1293.13     1274.04     34.44 o 
  10   7   0      198.40      169.93     30.47 o 
  12   7   0        0.80        3.98     39.39 o 
   0   8   0      679.99      626.51     48.87 o 
   2   8   0       50.74       51.46     39.19 o 
   4   8   0      216.26      247.80     32.84 o 
   6   8   0       17.82       42.01     30.48 o 
   8   8   0      178.87      185.20     33.60 o 
  10   8   0      377.37      282.75     40.59 o 
   2   9   0       13.91       21.64     24.57 o 
   4   9   0       42.81       65.48     29.91 o 
   6   9   0       50.65       68.11     31.72 o 
   8   9   0       37.65       33.26     46.88 o 
   0  10   0        1.66       -8.80     46.88 o 
   2  10   0        0.40       13.23     29.80 o 
   4  10   0        1.88       22.27     33.54 o 
   6  10   0       10.95       63.41     49.71 o 
   1   1   1     1904.49     1997.45     38.93 o 
   2   1   1     2049.49     2153.28     29.36 o 
   3   1   1      107.18      140.26     15.46 o 
   4   1   1      798.39      865.67     16.37 o 
   5   1   1     4037.18     4127.10     24.33 o 
   6   1   1     1987.87     1951.94     16.84 o 
   7   1   1      152.21      181.65     11.45 o 
   8   1   1        0.20       -5.18     11.19 o 
   9   1   1       46.42       43.22     11.63 o 
  10   1   1      121.07      119.86     12.30 o 
  11   1   1       41.48       36.69     13.25 o 
  12   1   1       32.50       22.50     14.39 o 
  13   1   1      189.53      170.55     16.45 o 
  14   1   1        2.58       27.59     19.18 o 
  15   1   1        3.31       22.33     19.33 o 
  16   1   1        0.52        9.36     20.27 o 
   1   2   1      228.33      255.66     46.08 o 
   2   2   1      778.46      802.46     30.07 o 
   3   2   1     1171.72     1157.24     18.83 o 
   4   2   1      343.53      321.77     13.81 o 
   5   2   1     2133.85     2091.36     18.18 o 
   6   2   1       21.71       31.14     11.67 o 
   7   2   1      346.54      388.65     12.57 o 
   8   2   1        0.01        5.32     11.47 o 
   9   2   1       27.05       39.97     12.70 o 
  10   2   1       11.30        4.37     13.41 o 
  11   2   1       42.63       41.39     13.63 o 
  12   2   1       45.74       43.14     15.32 o 
  13   2   1      421.24      398.82     16.40 o 
  14   2   1       21.43       39.35     16.12 o 
  15   2   1       22.49       31.16     19.20 o 
   1   3   1      220.16      196.32     31.66 o 
   2   3   1      642.18      681.45     25.78 o 
   3   3   1      470.24      509.93     24.40 o 
   4   3   1      187.00      194.62     14.89 o 
   5   3   1       11.83       23.19     13.40 o 
   6   3   1      151.68      151.52     14.24 o 
   7   3   1      109.61      109.88     13.63 o 
   8   3   1        0.64       14.68     12.73 o 
   9   3   1        4.60       10.24     13.33 o 
  10   3   1       48.43       38.45     13.27 o 
  11   3   1       34.98       55.91     13.41 o 
  12   3   1        1.62        9.83     16.35 o 
  13   3   1        1.33        6.63     18.56 o 
  14   3   1        9.41       27.98     17.96 o 
  15   3   1       29.87       25.53     20.92 o 
   1   4   1      219.11      170.63     34.33 o 
   2   4   1      122.55      106.74     29.63 o 
   3   4   1      193.53      196.56     21.91 o 
   4   4   1       58.67       66.02     17.54 o 
   5   4   1      719.10      733.13     19.32 o 
   6   4   1       19.41       18.12     13.95 o 
   7   4   1      527.75      540.73     15.15 o 
   8   4   1      182.37      178.24     13.92 o 
   9   4   1       47.85       58.34     14.36 o 
  10   4   1       63.23       73.16     15.43 o 
  11   4   1       67.85       68.80     15.43 o 
  12   4   1       39.60       59.41     17.81 o 
  13   4   1       42.96       37.91     16.93 o 
  14   4   1       74.99       61.48     17.97 o 
  15   4   1       25.65       42.71     21.70 o 
   1   5   1        1.06       -8.52     32.74 o 
   2   5   1      169.51      187.99     35.89 o 
   3   5   1     2557.58     2591.89     38.00 o 
   4   5   1       10.35        8.71     16.30 o 
   5   5   1      534.00      531.75     21.03 o 
   6   5   1      152.04      141.21     17.76 o 
   7   5   1        1.65        5.04     18.12 o 
   8   5   1      160.07      173.21     18.91 o 
   9   5   1      465.52      486.00     16.52 o 
  10   5   1       87.91       74.72     15.72 o 
  11   5   1      270.50      261.91     16.88 o 
  12   5   1       32.15       53.29     17.90 o 
  13   5   1        6.77       12.31     18.02 o 
  14   5   1        0.08        6.77     20.88 o 
   0   6   1      327.49      340.78     38.99 o 
   1   6   1       60.30       56.64     35.69 o 
   2   6   1      306.00      276.73     31.19 o 
   3   6   1      196.06      211.69     17.30 o 
   4   6   1      331.18      350.51     19.40 o 
   5   6   1      188.60      207.72     19.63 o 
   6   6   1       38.36       34.35     17.71 o 
   7   6   1      289.43      275.59     20.40 o 
   8   6   1      131.09      126.20     20.61 o 
   9   6   1      588.42      550.17     20.91 o 
  10   6   1        3.54       21.59     20.13 o 
  11   6   1        0.20       17.50     21.70 o 
  12   6   1        3.47       -9.08     23.80 o 
  13   6   1       24.61       46.11     24.55 o 
   1   7   1       12.92       17.38     24.34 o 
   2   7   1       33.00       30.90     25.14 o 
   3   7   1      171.97      168.59     20.00 o 
   4   7   1      206.68      229.46     19.11 o 
   5   7   1      101.32      116.74     19.10 o 
   6   7   1       59.10       59.68     20.90 o 
   7   7   1      488.16      500.34     21.83 o 
   8   7   1       43.95       30.46     19.84 o 
   9   7   1      148.60      131.19     22.20 o 
  10   7   1        0.14       19.45     23.17 o 
  11   7   1       20.15       46.95     24.33 o 
  12   7   1        1.26        0.66     26.88 o 
   0   8   1       49.51       82.25     40.35 o 
   1   8   1        4.16       16.15     23.49 o 
   2   8   1      163.45      165.50     22.44 o 
   3   8   1       50.03       54.07     18.25 o 
   4   8   1      121.49      101.63     19.82 o 
   5   8   1      140.79      106.17     20.95 o 
   6   8   1       83.61       92.69     23.47 o 
   7   8   1       26.86       31.33     24.33 o 
   8   8   1      125.03      126.20     23.81 o 
   9   8   1       15.80       31.17     24.04 o 
  10   8   1        1.61      -11.59     24.89 o 
   1   9   1       34.33       42.00     21.21 o 
   2   9   1       21.03       27.75     18.73 o 
   3   9   1       50.44       46.88     21.02 o 
   4   9   1       56.62       49.28     22.99 o 
   5   9   1        0.03        7.31     24.60 o 
   6   9   1        3.96       20.64     28.85 o 
   7   9   1       22.92       34.23     27.27 o 
   8   9   1        1.09       -8.29     29.86 o 
   0  10   1        6.32       33.81     37.06 o 
   1  10   1       34.20       32.40     24.01 o 
   2  10   1        4.86       10.22     20.83 o 
   3  10   1        1.35       13.31     22.34 o 
   4  10   1       46.46       49.46     24.68 o 
   5  10   1       35.29       39.23     28.92 o 
   6  10   1        8.90       14.31     26.47 o 
   0   0   2    17649.58    15361.90    202.29 o 
   1   0   2     5065.34     5034.80     73.35 o 
   2   0   2    10607.69     9868.63     78.18 o 
   3   0   2     9612.06     9392.68     55.66 o 
   4   0   2      841.76      888.67     23.89 o 
   5   0   2      987.38      929.45     23.39 o 
   6   0   2      124.15      130.44     18.65 o 
   7   0   2     2432.91     2432.29     24.82 o 
   8   0   2     1596.48     1613.37     43.68 o 
   9   0   2       82.19       77.89     19.64 o 
  10   0   2        0.01        2.68     17.07 o 
  11   0   2      469.04      490.93     27.90 o 
  12   0   2       77.71       67.03     19.57 o 
  13   0   2      408.50      358.59     21.40 o 
  14   0   2        1.78       19.34     26.85 o 
  15   0   2        1.23       21.85     26.65 o 
  16   0   2        4.02       16.88     30.22 o 
   1   1   2     1585.54     1587.73     37.42 o 
   2   1   2        0.01        3.94     19.33 o 
   3   1   2     2217.69     2339.31     24.61 o 
   4   1   2      408.37      425.38     14.80 o 
   5   1   2     1056.08     1112.53     14.99 o 
   6   1   2      258.54      241.66     12.31 o 
   7   1   2     3096.42     3198.61     18.61 o 
   8   1   2        0.00       18.14     11.56 o 
   9   1   2      119.54      126.69     13.45 o 
  10   1   2       58.13       58.31     13.37 o 
  11   1   2       17.96       24.76     13.47 o 
  12   1   2        8.29       34.06     15.42 o 
  13   1   2       97.42      104.94     16.55 o 
  14   1   2        9.22       19.77     16.58 o 
  15   1   2        5.05       21.81     19.90 o 
  16   1   2        0.16       25.61     20.57 o 
   0   2   2    24427.01    21949.37    200.82 o 
   1   2   2        4.32       16.74     27.64 o 
   2   2   2      664.44      668.50     24.23 o 
   3   2   2     1720.83     1613.94     21.60 o 
   4   2   2     2263.66     2323.04     20.02 o 
   5   2   2     4148.96     4126.99     21.65 o 
   6   2   2      396.73      440.40     12.62 o 
   7   2   2      132.07      161.89     11.59 o 
   8   2   2       11.73       10.86     11.61 o 
   9   2   2       12.10       28.44     12.65 o 
  10   2   2        4.15        3.81     13.08 o 
  11   2   2      264.01      280.99     15.47 o 
  12   2   2      107.42      118.97     14.96 o 
  13   2   2       51.90       67.03     15.09 o 
  14   2   2       19.75       25.99     17.61 o 
  15   2   2        8.93       32.26     19.77 o 
   1   3   2    16735.66    16184.29    120.12 o 
   2   3   2     5152.47     5045.02     46.31 o 
   3   3   2      569.61      597.51     26.22 o 
   4   3   2       16.76       24.49     16.04 o 
   5   3   2      409.69      417.10     14.69 o 
   6   3   2      908.44      882.97     16.19 o 
   7   3   2      375.56      407.53     14.73 o 
   8   3   2      132.03      143.87     14.07 o 
   9   3   2      162.16      169.71     13.92 o 
  10   3   2      451.78      442.26     15.41 o 
  11   3   2       36.99       40.84     15.94 o 
  12   3   2       13.02       11.56     16.40 o 
  13   3   2        0.42       15.51     18.05 o 
  14   3   2        5.00       16.06     17.93 o 
  15   3   2       19.40       26.49     18.57 o 
   0   4   2      996.84     1133.93     48.83 o 
   1   4   2      717.28      686.69     34.29 o 
   2   4   2      169.64      110.92     34.89 o 
   3   4   2     1813.14     1741.04     37.39 o 
   4   4   2       47.37       50.94     22.63 o 
   5   4   2      240.62      226.51     16.79 o 
   6   4   2      393.22      422.35     16.05 o 
   7   4   2       58.11       62.22     14.52 o 
   8   4   2       89.70      108.21     14.40 o 
   9   4   2      409.27      433.97     15.34 o 
  10   4   2       27.87       32.29     14.58 o 
  11   4   2      323.94      302.47     16.68 o 
  12   4   2       29.46       34.68     17.34 o 
  13   4   2       33.75       39.34     17.61 o 
  14   4   2        5.90       30.24     18.57 o 
  15   4   2       22.77       16.51     20.14 o 
   1   5   2       23.80       18.87     26.23 o 
   2   5   2      115.70      138.49     28.20 o 
   3   5   2     2499.06     2501.87     32.55 o 
   4   5   2        1.36       16.56     17.57 o 
   5   5   2      509.06      499.64     19.00 o 
   6   5   2       13.70       30.48     17.76 o 
   7   5   2       11.18       17.62     18.52 o 
   8   5   2       82.38       74.28     18.99 o 
   9   5   2      208.19      203.74     16.55 o 
  10   5   2      274.42      267.94     18.75 o 
  11   5   2      154.12      147.13     17.47 o 
  12   5   2        0.59        7.86     17.99 o 
  13   5   2       13.87       22.23     18.62 o 
  14   5   2       30.30       48.52     19.93 o 
   0   6   2       50.87       57.71     36.12 o 
   1   6   2      858.17      866.86     30.34 o 
   2   6   2       28.64       39.12     24.39 o 
   3   6   2      130.85      118.29     21.41 o 
   4   6   2        5.36        8.86     17.54 o 
   5   6   2      803.17      814.73     24.52 o 
   6   6   2       20.41       41.32     19.32 o 
   7   6   2       14.25       30.37     19.78 o 
   8   6   2     1033.00     1082.75     22.45 o 
   9   6   2       60.04       58.29     20.38 o 
  10   6   2      148.31      142.66     22.66 o 
  11   6   2      600.22      628.53     34.08 o 
  12   6   2       52.05       76.20     24.33 o 
  13   6   2       52.04       28.51     24.51 o 
   1   7   2      138.14      154.56     27.35 o 
   2   7   2       16.24       22.31     28.08 o 
   3   7   2      209.72      228.58     18.48 o 
   4   7   2      553.06      578.64     20.76 o 
   5   7   2      136.69      110.44     20.01 o 
   6   7   2       18.24       32.48     20.03 o 
   7   7   2      181.77      194.90     22.67 o 
   8   7   2      149.98      181.07     22.96 o 
   9   7   2      233.70      250.87     24.15 o 
  10   7   2      130.92       93.05     23.34 o 
  11   7   2      176.07      144.29     25.51 o 
  12   7   2        0.02       23.16     25.25 o 
   0   8   2      184.33      167.68     41.10 o 
   1   8   2       80.27       88.57     30.11 o 
   2   8   2       87.58      115.61     24.63 o 
   3   8   2       19.88       13.81     18.57 o 
   4   8   2       79.43       80.69     19.24 o 
   5   8   2        0.12       -8.08     24.71 o 
   6   8   2       62.87       74.52     21.97 o 
   7   8   2       63.59       69.51     22.03 o 
   8   8   2        4.96       10.34     27.00 o 
   9   8   2       62.48       61.10     23.94 o 
  10   8   2      109.98      103.79     25.17 o 
   1   9   2        3.98       18.72     25.43 o 
   2   9   2       70.00       85.37     20.84 o 
   3   9   2        3.58       -3.55     21.87 o 
   4   9   2        5.43        5.88     23.00 o 
   5   9   2       25.70       31.47     24.39 o 
   6   9   2       17.24       33.10     23.47 o 
   7   9   2        0.36       11.21     26.41 o 
   8   9   2       10.26        5.78     27.92 o 
   0  10   2      101.74      101.14     35.71 o 
   1  10   2       25.38       40.50     24.78 o 
   2  10   2       17.57       21.21     21.31 o 
   3  10   2        1.34        1.79     22.41 o 
   4  10   2        0.64       10.67     23.31 o 
   5  10   2       23.50       16.06     27.61 o 
   6  10   2       23.13       21.77     28.69 o 
   1   1   3       63.67       69.28     23.16 o 
   2   1   3     5291.47     4990.63     58.26 o 
   3   1   3      458.08      404.56     17.67 o 
   4   1   3     1572.62     1571.45     20.31 o 
   5   1   3     2902.43     3077.56     21.26 o 
   6   1   3      931.82      968.42     15.31 o 
   7   1   3     1046.93     1009.82     14.57 o 
   8   1   3      124.87      106.70     12.69 o 
   9   1   3       56.00       63.12     12.45 o 
  10   1   3       11.88       12.15     12.81 o 
  11   1   3       36.73       49.48     13.05 o 
  12   1   3       81.04       85.55     13.39 o 
  13   1   3        0.25       23.99     14.60 o 
  14   1   3        0.04        8.71     16.68 o 
  15   1   3       26.69       43.73     17.47 o 
  16   1   3       14.97       20.35     20.47 o 
   0   2   3    45265.27    38981.92    848.83 o 
   1   2   3    13530.40    12994.37     81.12 o 
   2   2   3      637.47      657.22     22.58 o 
   3   2   3     1982.89     2041.34     24.18 o 
   4   2   3     3752.85     3818.32     44.17 o 
   5   2   3      819.67      831.99     15.60 o 
   6   2   3     1562.23     1632.77     29.73 o 
   7   2   3      279.28      334.66     13.04 o 
   8   2   3       30.42       42.43     12.36 o 
   9   2   3        8.86       14.67     12.81 o 
  10   2   3        0.77        0.05     12.30 o 
  11   2   3      136.30      133.11     13.87 o 
  12   2   3       19.83       24.39     15.43 o 
  13   2   3      127.67      119.71     15.18 o 
  14   2   3        1.02       14.55     15.85 o 
  15   2   3       21.07       48.09     16.49 o 
   1   3   3     3099.45     3096.12     49.19 o 
   2   3   3      640.96      678.86     27.14 o 
   3   3   3       58.65       54.12     20.51 o 
   4   3   3      337.66      335.12     16.07 o 
   5   3   3      328.81      329.73     13.86 o 
   6   3   3       27.95       30.21     12.19 o 
   7   3   3       75.11       80.88     12.26 o 
   8   3   3       28.36       14.58     12.66 o 
   9   3   3       74.40       70.59     12.67 o 
  10   3   3      642.14      624.23     16.43 o 
  11   3   3       17.03       50.13     15.60 o 
  12   3   3        0.30        2.68     15.07 o 
  13   3   3       93.83       89.18     16.52 o 
  14   3   3       42.10       55.18     19.47 o 
  15   3   3       53.21       58.58     18.60 o 
   0   4   3     1103.99     1056.02     44.93 o 
   1   4   3       86.91       82.25     24.20 o 
   2   4   3       36.33       36.65     30.35 o 
   3   4   3      137.04      131.93     24.54 o 
   4   4   3       37.38       37.65     22.10 o 
   5   4   3     2781.88     2889.00     25.68 o 
   6   4   3       65.20       77.11     14.83 o 
   7   4   3       34.91       36.88     14.83 o 
   8   4   3      284.02      308.82     16.64 o 
   9   4   3      195.84      202.85     15.50 o 
  10   4   3       18.95       31.59     15.63 o 
  11   4   3      252.81      235.49     16.27 o 
  12   4   3       12.88       27.76     15.38 o 
  13   4   3       26.94       37.00     17.74 o 
  14   4   3      112.78      106.76     18.71 o 
  15   4   3       40.14       24.11     19.99 o 
   1   5   3        9.23       32.99     27.77 o 
   2   5   3       92.70       93.59     28.41 o 
   3   5   3      178.40      236.55     22.48 o 
   4   5   3        0.02        8.09     22.12 o 
   5   5   3        1.75       13.44     18.43 o 
   6   5   3       26.82       18.85     17.88 o 
   7   5   3       90.16       84.06     20.45 o 
   8   5   3      321.03      331.61     21.50 o 
   9   5   3      647.12      685.62     18.62 o 
  10   5   3      180.43      196.82     16.81 o 
  11   5   3      129.73      139.24     17.67 o 
  12   5   3       19.33       39.30     18.21 o 
  13   5   3        1.97       35.13     19.61 o 
  14   5   3       14.36       28.47     20.99 o 
   0   6   3      110.84       96.59     40.71 o 
   1   6   3      102.25       97.75     26.93 o 
   2   6   3      198.08      198.31     29.40 o 
   3   6   3      344.67      369.10     23.08 o 
   4   6   3      557.12      551.44     25.09 o 
   5   6   3        0.92       21.79     19.65 o 
   6   6   3      152.17      161.83     20.46 o 
   7   6   3       63.50       59.88     19.77 o 
   8   6   3      155.67      152.05     20.67 o 
   9   6   3       22.93       30.60     21.08 o 
  10   6   3      212.59      219.39     24.65 o 
  11   6   3        0.55       19.15     22.16 o 
  12   6   3        5.52       29.64     22.63 o 
  13   6   3        7.62       35.52     23.74 o 
   1   7   3      100.67      101.58     29.19 o 
   2   7   3       20.70       25.98     28.95 o 
   3   7   3      699.26      665.49     24.20 o 
   4   7   3      106.92      121.69     20.98 o 
   5   7   3      139.51      119.40     23.27 o 
   6   7   3       17.88       20.30     20.79 o 
   7   7   3        1.99       11.09     22.87 o 
   8   7   3      158.79      157.93     20.62 o 
   9   7   3      112.07      112.38     24.08 o 
  10   7   3        0.03        6.61     24.52 o 
  11   7   3        9.43       21.26     23.64 o 
  12   7   3        3.96       14.25     23.77 o 
   0   8   3       40.96       25.41     39.71 o 
   1   8   3        6.23       35.91     29.82 o 
   2   8   3        1.52        2.48     30.82 o 
   3   8   3      115.62      122.27     21.36 o 
   4   8   3       45.22       57.52     22.55 o 
   5   8   3        0.36       24.30     21.75 o 
   6   8   3      270.36      274.11     24.25 o 
   7   8   3       67.75       86.94     24.06 o 
   8   8   3       54.43       41.53     24.56 o 
   9   8   3       16.19       31.90     25.11 o 
  10   8   3        1.65        9.79     24.99 o 
   1   9   3       21.62       37.91     24.97 o 
   2   9   3       86.71       81.18     21.71 o 
   3   9   3        2.40       23.49     21.76 o 
   4   9   3       19.68       40.00     25.93 o 
   5   9   3        0.50        2.81     26.69 o 
   6   9   3        0.00       13.14     23.75 o 
   7   9   3       22.82       23.21     24.07 o 
   8   9   3       22.97       29.59     29.86 o 
   0  10   3       41.89       55.48     36.05 o 
   1  10   3       17.35       27.69     26.48 o 
   2  10   3       17.79       28.25     23.18 o 
   3  10   3       10.56        9.21     26.65 o 
   4  10   3        3.67       19.32     28.90 o 
   5  10   3       92.12       92.19     27.68 o 
   0   0   4    17371.77    15259.42    142.67 o 
   1   0   4     2132.67     1889.70     41.25 o 
   2   0   4     1108.97     1153.93     33.70 o 
   3   0   4     9508.87     9228.60     68.51 o 
   4   0   4      155.79      177.36     23.01 o 
   5   0   4      157.39      171.56     18.05 o 
   6   0   4       86.73       97.96     17.16 o 
   7   0   4     1319.30     1465.23     26.91 o 
   8   0   4       19.63       44.95     16.77 o 
   9   0   4      644.03      666.01     24.80 o 
  10   0   4      148.28      161.47     18.57 o 
  11   0   4       42.65       76.56     19.70 o 
  12   0   4      639.06      620.39     25.68 o 
  13   0   4      595.96      570.05     20.40 o 
  14   0   4       32.88       51.33     20.04 o 
  15   0   4       21.62       31.34     22.84 o 
  16   0   4       39.11       63.88     28.29 o 
   1   1   4    12543.78    11401.04     68.61 o 
   2   1   4      268.42      301.54     19.01 o 
   3   1   4      744.11      781.11     20.81 o 
   4   1   4      779.12      740.84     17.34 o 
   5   1   4      171.33      161.02     13.31 o 
   6   1   4       72.04      112.55     12.54 o 
   7   1   4     2042.09     2098.01     16.81 o 
   8   1   4     1232.02     1227.75     15.62 o 
   9   1   4       86.01       95.03     12.85 o 
  10   1   4       26.20       20.79     12.79 o 
  11   1   4       14.36        1.19     12.69 o 
  12   1   4      536.25      512.09     14.00 o 
  13   1   4        1.71       18.88     14.39 o 
  14   1   4      136.44      115.22     15.50 o 
  15   1   4        7.93       26.54     17.84 o 
  16   1   4       84.12       90.66     18.74 o 
   0   2   4    26572.03    23816.92    302.14 o 
   1   2   4    17949.82    16456.06    214.99 o 
   2   2   4    26494.52    23691.32    184.43 o 
   3   2   4       98.36       95.53     15.54 o 
   4   2   4      123.63      133.40     14.38 o 
   5   2   4     3896.60     3987.27     28.77 o 
   6   2   4        9.95       31.83     11.70 o 
   7   2   4       54.66       64.93     11.93 o 
   8   2   4      983.53     1011.62     14.57 o 
   9   2   4       65.07       69.44     12.46 o 
  10   2   4       10.35       16.69     12.54 o 
  11   2   4      312.46      289.14     13.86 o 
  12   2   4        0.05       16.41     14.08 o 
  13   2   4        0.26       16.70     14.12 o 
  14   2   4        1.07       -2.96     16.38 o 
  15   2   4       55.26       52.20     19.77 o 
   1   3   4     2454.16     2524.60     37.45 o 
   2   3   4      999.84      907.70     22.39 o 
   3   3   4       39.89       44.79     19.00 o 
   4   3   4      612.59      610.66     16.22 o 
   5   3   4       88.63      123.90     15.52 o 
   6   3   4      568.91      540.57     13.97 o 
   7   3   4       34.34       52.65     12.76 o 
   8   3   4     1086.96     1035.30     15.37 o 
   9   3   4       50.21       58.76     13.75 o 
  10   3   4     1048.17     1061.55     15.45 o 
  11   3   4      350.94      301.94     15.77 o 
  12   3   4       72.84      101.06     15.92 o 
  13   3   4       45.46       42.08     15.94 o 
  14   3   4        8.56       31.37     17.58 o 
  15   3   4       17.02       37.33     20.82 o 
   0   4   4        0.08       23.94     38.55 o 
   1   4   4     2806.83     3027.27     46.27 o 
   2   4   4     1946.25     1957.47     48.31 o 
   3   4   4       82.20       70.36     21.55 o 
   4   4   4      700.00      680.83     24.02 o 
   5   4   4        2.32        1.71     21.64 o 
   6   4   4       29.71       37.04     15.21 o 
   7   4   4      233.98      230.22     14.77 o 
   8   4   4     1645.83     1642.09     19.69 o 
   9   4   4      829.48      815.26     17.46 o 
  10   4   4       74.82       62.62     14.66 o 
  11   4   4      178.56      184.69     16.92 o 
  12   4   4      104.18      105.29     16.53 o 
  13   4   4       71.79       74.33     16.94 o 
  14   4   4        7.91       26.94     18.27 o 
   1   5   4       15.71       43.75     28.37 o 
   2   5   4       79.31       78.69     29.24 o 
   3   5   4     2746.36     2902.42     64.78 o 
   4   5   4        0.06       -0.98     24.31 o 
   5   5   4        1.43       36.86     22.35 o 
   6   5   4       15.72       31.09     17.96 o 
   7   5   4      722.15      737.84     21.65 o 
   8   5   4      640.67      651.50     20.89 o 
   9   5   4      701.64      726.95     18.25 o 
  10   5   4       42.56       62.79     16.76 o 
  11   5   4       74.19       65.02     17.20 o 
  12   5   4        9.98       23.43     17.83 o 
  13   5   4       22.30       37.04     19.42 o 
  14   5   4        0.00       17.51     20.85 o 
   0   6   4      583.63      584.57     39.99 o 
   1   6   4       35.38       59.22     28.86 o 
   2   6   4       12.15        6.41     26.12 o 
   3   6   4       76.06       70.21     22.80 o 
   4   6   4      250.11      273.31     25.61 o 
   5   6   4      175.89      178.29     18.76 o 
   6   6   4        8.11       24.76     20.01 o 
   7   6   4      105.26      110.32     19.24 o 
   8   6   4      217.12      196.36     21.45 o 
   9   6   4      180.72      181.08     20.45 o 
  10   6   4      149.07      118.66     22.56 o 
  11   6   4       98.63      100.83     23.95 o 
  12   6   4        0.44        9.67     22.45 o 
  13   6   4        8.98       12.46     24.04 o 
   1   7   4      216.72      246.13     30.50 o 
   2   7   4       31.37       30.07     26.92 o 
   3   7   4      122.37      101.09     26.36 o 
   4   7   4      105.91      108.26     27.06 o 
   5   7   4       75.61       97.37     20.95 o 
   6   7   4       62.16       68.19     19.91 o 
   7   7   4       83.95      103.19     19.41 o 
   8   7   4      157.71      151.32     21.61 o 
   9   7   4      233.05      244.92     21.92 o 
  10   7   4       17.71       24.11     22.89 o 
  11   7   4       71.94       83.30     31.69 o 
  12   7   4       21.19       31.01     26.58 o 
   0   8   4      266.99      256.14     47.20 o 
   1   8   4       47.48       68.03     30.42 o 
   2   8   4        2.47       12.54     32.51 o 
   3   8   4        3.35        3.62     27.59 o 
   4   8   4        7.79       19.72     22.67 o 
   5   8   4      103.86       91.74     22.49 o 
   6   8   4        1.83        2.05     21.02 o 
   7   8   4       30.86       20.25     21.98 o 
   8   8   4        0.81        3.29     26.52 o 
   9   8   4      128.50      130.75     24.07 o 
  10   8   4        0.47       23.04     26.41 o 
   1   9   4       15.55       18.17     32.20 o 
   2   9   4       49.83       48.18     24.48 o 
   3   9   4        3.00       14.67     24.48 o 
   4   9   4      105.94      111.10     22.28 o 
   5   9   4        8.53       14.12     26.47 o 
   6   9   4       45.04       41.27     25.36 o 
   7   9   4        0.11       20.28     25.91 o 
   8   9   4       63.03       79.23     26.95 o 
   0  10   4      115.89      112.95     55.36 o 
   1  10   4        9.62        7.04     27.14 o 
   2  10   4      132.86      120.48     22.80 o 
   3  10   4       11.36       11.24     27.17 o 
   4  10   4        5.94       27.46     27.20 o 
   5  10   4        2.43       21.07     27.04 o 
   1   1   5     5180.93     4910.87     51.07 o 
   2   1   5     2743.75     2638.50     27.27 o 
   3   1   5      842.74      883.68     19.67 o 
   4   1   5     1807.56     1809.88     21.70 o 
   5   1   5       76.81       82.96     14.02 o 
   6   1   5      274.09      282.32     12.94 o 
   7   1   5      143.59      164.85     12.08 o 
   8   1   5       22.64       25.85     11.82 o 
   9   1   5      118.42      117.12     13.16 o 
  10   1   5       24.96       53.48     12.87 o 
  11   1   5        2.28        5.78     12.94 o 
  12   1   5        9.35       19.83     13.83 o 
  13   1   5        4.73        1.72     14.54 o 
  14   1   5        7.50        8.65     15.33 o 
  15   1   5       16.42       20.68     16.20 o 
   0   2   5    36163.62    32011.25    145.39 o 
   1   2   5     1229.82     1257.27     29.99 o 
   2   2   5     4538.14     4500.17     37.40 o 
   3   2   5     1638.39     1584.17     21.66 o 
   4   2   5     2744.56     2822.16     57.80 o 
   5   2   5      164.95      147.59     14.65 o 
   6   2   5     1894.87     1930.21     22.01 o 
   7   2   5      492.91      473.85     13.50 o 
   8   2   5      239.79      248.04     12.74 o 
   9   2   5       20.46       25.17     12.49 o 
  10   2   5      122.12      121.32     14.32 o 
  11   2   5       38.31       55.09     14.03 o 
  12   2   5       53.18       55.40     14.08 o 
  13   2   5       28.16       36.16     14.69 o 
  14   2   5       17.17       40.54     15.48 o 
  15   2   5        3.29       -2.51     17.75 o 
   1   3   5     1085.50     1131.50     29.69 o 
   2   3   5      225.35      230.53     20.42 o 
   3   3   5     3901.76     4131.01     56.46 o 
   4   3   5      547.26      571.88     16.18 o 
   5   3   5      932.12      999.50     17.67 o 
   6   3   5      566.34      606.33     17.79 o 
   7   3   5      545.47      587.39     14.33 o 
   8   3   5       16.65       24.76     12.79 o 
   9   3   5      207.68      211.11     13.70 o 
  10   3   5      483.54      483.32     14.38 o 
  11   3   5        1.18       10.81     13.09 o 
  12   3   5        3.88       14.23     14.04 o 
  13   3   5        0.39       16.48     17.41 o 
  14   3   5       58.11       67.56     17.65 o 
  15   3   5        8.02       19.41     19.88 o 
   0   4   5     2192.17     2261.05     63.01 o 
   1   4   5      717.68      687.27     33.73 o 
   2   4   5       64.77       62.59     21.19 o 
   3   4   5      180.31      170.63     18.93 o 
   4   4   5     1276.19     1320.99     22.84 o 
   5   4   5        2.36       23.41     17.59 o 
   6   4   5      135.12      118.58     15.11 o 
   7   4   5       13.86       26.80     12.97 o 
   8   4   5      301.58      323.93     15.11 o 
   9   4   5        3.50       21.16     13.73 o 
  10   4   5       84.57       99.64     15.26 o 
  11   4   5        0.74        1.50     15.21 o 
  12   4   5        6.73       -0.11     16.25 o 
  13   4   5        9.67       29.95     17.73 o 
  14   4   5      161.89      160.26     20.20 o 
   1   5   5      414.83      393.37     31.13 o 
   2   5   5      242.95      239.66     33.05 o 
   3   5   5      502.34      544.44     26.44 o 
   4   5   5       54.62       66.62     19.99 o 
   5   5   5      280.18      269.88     27.64 o 
   6   5   5        4.43       24.24     28.50 o 
   7   5   5      958.13      939.18     23.39 o 
   8   5   5        2.02       22.75     18.80 o 
   9   5   5      347.80      324.97     17.11 o 
  10   5   5       67.67       58.73     16.94 o 
  11   5   5        0.12        0.51     17.31 o 
  12   5   5       10.52       21.53     18.23 o 
  13   5   5        8.52       21.70     22.87 o 
  14   5   5       24.56       32.86     19.36 o 
   0   6   5      176.93      198.79     40.78 o 
   1   6   5      124.07      141.05     29.24 o 
   2   6   5      641.60      678.72     35.60 o 
   3   6   5        1.79       22.01     25.09 o 
   4   6   5        1.98       10.19     22.98 o 
   5   6   5      185.28      183.32     25.65 o 
   6   6   5       60.21       52.84     18.66 o 
   7   6   5       36.90       48.17     19.28 o 
   8   6   5       45.65       30.96     19.78 o 
   9   6   5       86.75       89.98     20.30 o 
  10   6   5       54.59       57.78     21.46 o 
  11   6   5        0.22       10.45     23.13 o 
  12   6   5        1.97       24.77     22.81 o 
  13   6   5        3.23       12.68     24.12 o 
   1   7   5      295.58      301.99     31.76 o 
   2   7   5       33.86       51.49     30.57 o 
   3   7   5       48.03       75.52     23.81 o 
   4   7   5      341.78      350.02     28.36 o 
   5   7   5       16.82        1.08     24.25 o 
   6   7   5       86.69       88.93     20.14 o 
   7   7   5        0.09       10.00     20.24 o 
   8   7   5        2.46       -0.06     23.22 o 
   9   7   5        1.67        0.74     22.14 o 
  10   7   5       81.41       82.45     24.14 o 
  11   7   5       10.25        5.95     29.57 o 
  12   7   5       15.25       22.53     25.09 o 
   0   8   5       38.88       30.43     40.51 o 
   1   8   5       56.08       40.18     34.64 o 
   2   8   5       15.17       23.84     22.98 o 
   3   8   5       95.18       97.08     28.05 o 
   4   8   5      119.93      108.50     28.91 o 
   5   8   5      170.24      172.99     21.53 o 
   6   8   5       16.99        0.45     21.01 o 
   7   8   5      382.98      376.60     22.80 o 
   8   8   5        4.22        4.87     23.47 o 
   9   8   5        7.93        3.86     23.35 o 
  10   8   5        3.54       15.02     26.86 o 
   1   9   5      105.11       79.48     34.19 o 
   2   9   5        6.87       14.32     26.21 o 
   3   9   5       26.64       39.40     23.15 o 
   4   9   5      108.82      103.92     25.84 o 
   5   9   5      155.13      150.30     24.53 o 
   6   9   5        1.04        9.56     24.63 o 
   7   9   5        7.93       17.20     23.92 o 
   8   9   5      205.35      159.61     25.73 o 
   0  10   5      543.76      555.65     58.31 o 
   1  10   5       50.48       50.97     42.30 o 
   2  10   5       22.75       16.79     26.72 o 
   3  10   5        4.99       34.96     26.48 o 
   4  10   5      281.99      274.51     32.52 o 
   5  10   5       22.48       33.52     27.38 o 
   0   0   6      662.16      475.16     39.51 o 
   1   0   6      892.95      941.22     31.95 o 
   2   0   6     4455.42     4427.53     44.23 o 
   3   0   6     1142.56     1010.05     35.19 o 
   4   0   6      149.58      145.47     21.68 o 
   5   0   6     2334.97     2296.48     30.80 o 
   6   0   6      276.42      267.11     17.26 o 
   7   0   6      191.70      194.34     17.78 o 
   8   0   6       71.40       83.67     17.76 o 
   9   0   6       10.76        9.70     17.16 o 
  10   0   6        2.55        9.22     17.84 o 
  11   0   6      954.57      922.83     23.40 o 
  12   0   6       44.67       52.20     18.92 o 
  13   0   6      126.15      148.98     19.72 o 
  14   0   6       22.78       34.25     20.26 o 
  15   0   6        0.17        9.86     23.03 o 
   1   1   6     1138.23     1170.88     25.56 o 
   2   1   6      665.80      649.17     19.90 o 
   3   1   6     7369.79     7429.65     79.02 o 
   4   1   6      119.56      114.38     15.03 o 
   5   1   6     1765.29     1711.77     18.71 o 
   6   1   6      482.54      495.94     13.72 o 
   7   1   6        0.50       13.93     12.46 o 
   8   1   6       22.99       47.11     12.15 o 
   9   1   6      225.40      212.05     12.96 o 
  10   1   6       14.95       32.01     12.60 o 
  11   1   6        1.13        9.02     13.51 o 
  12   1   6       55.85       51.75     13.90 o 
  13   1   6       20.82       35.60     14.22 o 
  14   1   6       35.42       56.79     15.35 o 
  15   1   6      117.33      111.46     17.03 o 
   0   2   6    11097.75    10374.71     79.42 o 
   1   2   6      316.88      285.90     21.10 o 
   2   2   6      179.37      199.12     17.50 o 
   3   2   6      399.23      393.82     16.85 o 
   4   2   6       77.45       79.70     13.99 o 
   5   2   6       27.22       26.24     14.73 o 
   6   2   6       22.35       31.57     13.56 o 
   7   2   6      607.24      617.56     14.27 o 
   8   2   6      380.64      325.58     13.57 o 
   9   2   6     1305.15     1290.93     19.94 o 
  10   2   6       62.61       58.03     12.77 o 
  11   2   6      827.19      808.51     17.54 o 
  12   2   6      393.89      378.99     14.46 o 
  13   2   6       85.94      100.30     14.82 o 
  14   2   6      130.32      113.23     16.80 o 
  15   2   6       10.70       19.90     18.77 o 
   1   3   6     3773.36     3911.60     37.04 o 
   2   3   6       81.05       63.61     18.05 o 
   3   3   6     5857.33     6219.01     76.98 o 
   4   3   6     1582.36     1455.15     31.68 o 
   5   3   6      142.57      122.72     15.29 o 
   6   3   6      196.28      211.77     15.25 o 
   7   3   6      405.64      430.05     14.35 o 
   8   3   6       40.61       40.84     13.18 o 
   9   3   6      423.66      415.43     14.17 o 
  10   3   6      142.10      142.77     13.66 o 
  11   3   6       74.99       78.99     13.57 o 
  12   3   6      321.51      309.87     15.43 o 
  13   3   6      175.79      184.58     15.88 o 
  14   3   6       67.86       65.44     18.73 o 
  15   3   6       47.76       50.95     19.80 o 
   0   4   6       38.04       26.05     41.30 o 
   1   4   6     1891.50     1924.19     32.31 o 
   2   4   6     1532.88     1435.40     23.42 o 
   3   4   6      518.01      555.94     19.39 o 
   4   4   6       10.76       29.56     19.98 o 
   5   4   6      596.06      611.74     20.91 o 
   6   4   6        1.10       -2.71     16.93 o 
   7   4   6       19.78       33.27     14.55 o 
   8   4   6      218.17      200.36     15.15 o 
   9   4   6      924.74      919.30     15.44 o 
  10   4   6      769.66      724.79     15.78 o 
  11   4   6      909.09      866.57     18.66 o 
  12   4   6       78.00       62.03     16.42 o 
  13   4   6      196.80      208.65     18.06 o 
  14   4   6      104.70      106.62     18.49 o 
   1   5   6     2430.14     2510.42     44.96 o 
   2   5   6        0.43       17.33     35.49 o 
   3   5   6       85.13       92.60     21.69 o 
   4   5   6       93.68      100.14     21.58 o 
   5   5   6       55.14       61.66     24.93 o 
   6   5   6       81.78       92.91     24.14 o 
   7   5   6       62.03       61.77     18.54 o 
   8   5   6      178.63      163.38     19.41 o 
   9   5   6        0.01        2.78     15.37 o 
  10   5   6      348.97      347.56     18.74 o 
  11   5   6       12.43       25.80     16.92 o 
  12   5   6        0.19       11.98     18.27 o 
  13   5   6        0.37        4.80     22.75 o 
  14   5   6        0.62        2.12     21.25 o 
   0   6   6        0.51       -3.54     40.31 o 
   1   6   6        6.08       12.20     28.01 o 
   2   6   6        4.75       11.13     32.46 o 
   3   6   6       27.21       33.28     24.90 o 
   4   6   6       43.44       26.66     22.30 o 
   5   6   6      339.05      333.86     27.60 o 
   6   6   6       11.35       19.56     23.12 o 
   7   6   6        0.24        9.61     19.54 o 
   8   6   6       23.74       33.05     18.50 o 
   9   6   6       20.31       43.15     20.31 o 
  10   6   6        0.01        4.54     22.90 o 
  11   6   6       46.53       60.35     22.26 o 
  12   6   6        0.00       12.46     22.87 o 
  13   6   6        2.33       16.52     26.21 o 
   1   7   6       31.93       32.32     33.61 o 
   2   7   6        0.32        1.83     35.35 o 
   3   7   6      147.90      145.34     27.13 o 
   4   7   6       84.97       88.14     26.46 o 
   5   7   6       11.05       10.87     26.95 o 
   6   7   6        0.68       18.07     19.62 o 
   7   7   6       21.50       24.72     20.15 o 
   8   7   6       82.98      116.86     20.76 o 
   9   7   6        0.01       -4.06     21.65 o 
  10   7   6        2.28       11.32     24.12 o 
  11   7   6        6.96        7.39     24.23 o 
   0   8   6       28.84       38.47     45.88 o 
   1   8   6        7.82       21.38     31.21 o 
   2   8   6        7.81       20.64     24.48 o 
   3   8   6        5.78       13.18     28.00 o 
   4   8   6       84.69       86.37     29.22 o 
   5   8   6        1.74       19.69     21.49 o 
   6   8   6        0.03       16.45     21.94 o 
   7   8   6       20.13       16.27     23.85 o 
   8   8   6        0.73        1.68     23.90 o 
   9   8   6      176.78      173.74     30.23 o 
  10   8   6       28.75       30.71     24.94 o 
   1   9   6       77.59       94.80     39.06 o 
   2   9   6       59.38       61.03     31.93 o 
   3   9   6       59.89       55.66     30.79 o 
   4   9   6       79.10       57.72     25.37 o 
   5   9   6       27.27       57.22     22.93 o 
   6   9   6       25.09       19.14     24.68 o 
   7   9   6       33.49       35.36     25.48 o 
   8   9   6       45.87       40.53     25.03 o 
   0  10   6      116.76      167.00     55.96 o 
   1  10   6      174.34      180.72     44.96 o 
   2  10   6       41.12       33.18     35.26 o 
   3  10   6        0.33       -4.14     26.39 o 
   4  10   6       20.92       35.78     26.21 o 
   5  10   6       64.39       57.91     26.72 o 
   1   1   7     1912.55     1866.87     30.55 o 
   2   1   7      669.55      667.38     18.79 o 
   3   1   7      228.35      181.01     15.75 o 
   4   1   7      599.71      572.73     17.53 o 
   5   1   7      101.48      120.83     15.22 o 
   6   1   7     1330.07     1237.61     17.27 o 
   7   1   7       12.57       18.77     12.14 o 
   8   1   7        1.27       14.69     12.42 o 
   9   1   7      103.28      105.92     13.15 o 
  10   1   7     1140.07     1098.92     15.86 o 
  11   1   7       24.77       31.23     13.28 o 
  12   1   7       34.87       33.28     13.36 o 
  13   1   7       10.18       17.33     15.03 o 
  14   1   7       26.09       30.97     15.02 o 
  15   1   7       52.16       68.67     16.06 o 
   0   2   7      987.71      971.88     34.78 o 
   1   2   7      654.23      709.18     21.18 o 
   2   2   7      353.78      404.06     17.99 o 
   3   2   7      525.82      518.68     17.09 o 
   4   2   7      468.26      510.66     16.90 o 
   5   2   7      456.18      543.00     15.07 o 
   6   2   7        0.87       12.44     13.35 o 
   7   2   7      117.98      136.27     14.06 o 
   8   2   7      905.18      894.22     15.15 o 
   9   2   7      105.18      108.44     12.52 o 
  10   2   7     1067.37     1074.42     18.98 o 
  11   2   7      260.03      260.77     13.98 o 
  12   2   7       50.94       56.44     14.43 o 
  13   2   7        6.09       20.85     14.80 o 
  14   2   7       61.09       84.70     16.44 o 
  15   2   7        3.47       20.25     16.30 o 
   1   3   7      817.69      797.08     22.21 o 
   2   3   7       68.79       84.86     16.95 o 
   3   3   7     4139.28     4436.17     73.10 o 
   4   3   7      592.01      623.80     19.25 o 
   5   3   7     1111.10     1215.43     17.81 o 
   6   3   7        0.17        1.28     14.71 o 
   7   3   7      682.89      675.22     15.85 o 
   8   3   7        2.95       22.99     12.98 o 
   9   3   7     1436.43     1394.10     15.97 o 
  10   3   7       18.37       28.09     15.18 o 
  11   3   7       28.48       35.91     14.65 o 
  12   3   7       81.24       92.35     15.02 o 
  13   3   7       36.67       40.64     15.16 o 
  14   3   7       16.71       26.35     15.51 o 
  15   3   7        0.05        8.52     19.14 o 
   0   4   7        0.84        5.29     29.56 o 
   1   4   7     5517.66     5634.90     75.35 o 
   2   4   7      660.18      666.05     21.19 o 
   3   4   7       76.93      103.50     17.36 o 
   4   4   7      861.04      846.38     31.24 o 
   5   4   7     4786.86     4866.17     69.62 o 
   6   4   7      250.64      245.55     20.18 o 
   7   4   7      271.59      292.17     16.25 o 
   8   4   7     1234.17     1225.19     22.61 o 
   9   4   7      341.89      357.95     14.67 o 
  10   4   7       89.45       86.97     14.58 o 
  11   4   7       59.17       59.10     14.44 o 
  12   4   7        5.23       23.38     17.59 o 
  13   4   7        2.30       14.05     16.70 o 
  14   4   7      150.03      144.37     18.50 o 
   1   5   7     1039.89     1074.08     38.54 o 
   2   5   7        1.77       10.57     19.80 o 
   3   5   7      110.15      122.93     22.00 o 
   4   5   7      321.69      299.66     23.11 o 
   5   5   7       26.11       37.70     19.12 o 
   6   5   7      105.21       99.26     19.90 o 
   7   5   7       43.19       57.34     18.46 o 
   8   5   7      154.28      167.98     19.22 o 
   9   5   7       24.67       35.05     19.34 o 
  10   5   7      167.81      182.18     17.63 o 
  11   5   7       29.06       39.84     17.52 o 
  12   5   7        0.03       17.31     18.40 o 
  13   5   7        1.11       -5.23     21.37 o 
   0   6   7      699.19      731.90     48.43 o 
   1   6   7       59.64       69.62     29.75 o 
   2   6   7       14.98       30.47     37.60 o 
   3   6   7      114.58      125.99     20.95 o 
   4   6   7        4.97       23.51     25.04 o 
   5   6   7        0.23        6.04     26.03 o 
   6   6   7       71.93       66.29     26.91 o 
   7   6   7      237.71      227.07     19.00 o 
   8   6   7      144.63      124.35     19.12 o 
   9   6   7       96.59      107.91     20.72 o 
  10   6   7       12.17       12.19     21.43 o 
  11   6   7        7.33       -1.39     20.62 o 
  12   6   7        0.05       -5.89     28.83 o 
   1   7   7      219.16      235.47     36.14 o 
   2   7   7        1.12       11.99     26.51 o 
   3   7   7      117.69      106.18     23.88 o 
   4   7   7       50.29       49.00     23.93 o 
   5   7   7       10.50       -7.17     23.85 o 
   6   7   7       73.61       83.43     27.82 o 
   7   7   7       52.32       62.94     20.27 o 
   8   7   7       27.46       34.54     21.05 o 
   9   7   7        3.36       20.15     21.38 o 
  10   7   7      147.34      157.85     22.83 o 
  11   7   7       45.25       56.16     24.45 o 
   0   8   7      115.26      142.31     47.68 o 
   1   8   7      187.87      203.42     37.06 o 
   2   8   7      263.01      238.21     29.28 o 
   3   8   7       11.55       20.79     28.27 o 
   4   8   7       20.06       36.68     25.06 o 
   5   8   7        9.84       20.52     29.33 o 
   6   8   7       75.02       70.86     21.25 o 
   7   8   7       10.22       14.52     23.12 o 
   8   8   7       62.79       57.01     22.48 o 
   9   8   7        2.51       37.83     23.31 o 
  10   8   7       19.86       30.12     27.44 o 
   1   9   7       13.77       15.96     38.72 o 
   2   9   7       26.50       27.18     29.98 o 
   3   9   7        0.63       10.63     30.82 o 
   4   9   7       41.74       41.72     31.21 o 
   5   9   7       85.62      106.78     24.91 o 
   6   9   7       18.03       19.17     24.85 o 
   7   9   7        0.65       22.37     25.17 o 
   8   9   7        7.05        9.26     27.27 o 
   0  10   7       49.36       30.95     61.70 o 
   1  10   7        8.86        3.78     29.11 o 
   2  10   7       46.90       37.29     33.56 o 
   3  10   7        5.73       10.21     35.70 o 
   4  10   7       38.34       53.38     27.44 o 
   0   0   8      935.16     1001.46     39.75 o 
   1   0   8       44.24       58.10     22.15 o 
   2   0   8      307.73      277.81     22.88 o 
   3   0   8      714.35      749.92     26.15 o 
   4   0   8     4001.38     3754.39     34.74 o 
   5   0   8     1049.14     1014.84     25.41 o 
   6   0   8      707.80      712.78     22.29 o 
   7   0   8      103.62      103.50     17.72 o 
   8   0   8      269.92      280.66     18.06 o 
   9   0   8       20.99       16.65     17.94 o 
  10   0   8      288.74      311.36     18.43 o 
  11   0   8       19.34       14.50     19.73 o 
  12   0   8        6.94       26.03     19.51 o 
  13   0   8       24.86       41.88     23.20 o 
  14   0   8        2.32       16.24     25.10 o 
  15   0   8        2.11        8.65     24.54 o 
   1   1   8      561.11      519.71     19.03 o 
   2   1   8     1027.71     1047.41     19.70 o 
   3   1   8      282.18      275.73     16.32 o 
   4   1   8        0.11        9.25     14.69 o 
   5   1   8       68.88       76.15     14.48 o 
   6   1   8       56.58       62.48     14.59 o 
   7   1   8        3.06       20.65     13.21 o 
   8   1   8      294.35      272.38     12.92 o 
   9   1   8       10.51       18.82     11.94 o 
  10   1   8      429.65      408.87     14.53 o 
  11   1   8       23.00       28.42     12.98 o 
  12   1   8        0.01       12.50     13.38 o 
  13   1   8        7.05        9.01     15.34 o 
  14   1   8       93.21      108.06     15.44 o 
  15   1   8       43.02       57.96     16.14 o 
   0   2   8     2321.81     2364.25     39.93 o 
   1   2   8      100.02      144.77     16.41 o 
   2   2   8      222.94      214.20     19.35 o 
   3   2   8       68.30       74.33     14.65 o 
   4   2   8      773.23      916.69     20.07 o 
   5   2   8      221.16      247.13     15.97 o 
   6   2   8      325.95      326.03     15.27 o 
   7   2   8      524.10      514.61     14.80 o 
   8   2   8      431.37      432.84     13.78 o 
   9   2   8       15.91       19.50     12.90 o 
  10   2   8     1974.97     1984.72     17.22 o 
  11   2   8      200.33      202.58     13.41 o 
  12   2   8      117.89      112.73     14.42 o 
  13   2   8        0.27       14.01     14.93 o 
  14   2   8      305.20      294.18     15.93 o 
  15   2   8        5.79       21.25     17.01 o 
   1   3   8       84.73      103.43     19.39 o 
   2   3   8     2226.58     2395.07     36.37 o 
   3   3   8     4894.82     5255.62     79.37 o 
   4   3   8     2410.22     2301.53     46.17 o 
   5   3   8       14.31       11.77     14.75 o 
   6   3   8      370.08      360.80     14.68 o 
   7   3   8      118.22      121.76     14.38 o 
   8   3   8      747.23      745.80     14.43 o 
   9   3   8     1434.73     1449.33     21.29 o 
  10   3   8       61.94       76.75     14.56 o 
  11   3   8       31.17       43.64     14.25 o 
  12   3   8       56.47       51.06     14.98 o 
  13   3   8        3.16        6.68     15.58 o 
  14   3   8       81.03       93.85     16.30 o 
  15   3   8        2.68       22.89     21.95 o 
   0   4   8     3392.04     3238.36     47.40 o 
   1   4   8     4818.17     5050.79     44.21 o 
   2   4   8     1831.66     1871.23     37.55 o 
   3   4   8      715.00      726.09     21.15 o 
   4   4   8      617.14      698.35     19.70 o 
   5   4   8        0.02        6.48     19.15 o 
   6   4   8      147.29      180.15     17.39 o 
   7   4   8     1024.88     1033.67     17.79 o 
   8   4   8       44.27       38.35     13.63 o 
   9   4   8      315.60      319.76     14.60 o 
  10   4   8      208.42      212.56     14.61 o 
  11   4   8      274.60      263.47     15.15 o 
  12   4   8       12.27       31.39     15.20 o 
  13   4   8        0.08        4.87     18.01 o 
  14   4   8       12.39       13.53     17.71 o 
   1   5   8      158.09      160.81     30.32 o 
   2   5   8      521.83      529.92     21.01 o 
   3   5   8      446.79      412.49     18.84 o 
   4   5   8      105.71      123.62     19.26 o 
   5   5   8        0.50       -9.18     18.10 o 
   6   5   8       33.60       50.35     18.34 o 
   7   5   8      115.32      113.11     17.41 o 
   8   5   8        6.75        4.81     16.14 o 
   9   5   8       57.05       74.15     17.43 o 
  10   5   8       44.99       51.14     17.44 o 
  11   5   8      106.40       95.44     18.26 o 
  12   5   8       12.54       11.00     19.55 o 
  13   5   8        6.38       16.87     18.75 o 
   0   6   8        0.01       -7.29     42.18 o 
   1   6   8       68.02       69.48     32.87 o 
   2   6   8       56.15       64.24     25.78 o 
   3   6   8       13.83       11.78     24.68 o 
   4   6   8      223.82      245.51     24.43 o 
   5   6   8      236.97      231.02     23.98 o 
   6   6   8        7.10       14.42     24.39 o 
   7   6   8       11.29       28.06     24.82 o 
   8   6   8        3.00       17.68     19.29 o 
   9   6   8        5.08       20.83     21.60 o 
  10   6   8      186.53      172.41     23.31 o 
  11   6   8       27.61       58.20     23.74 o 
  12   6   8        0.28       -2.15     26.69 o 
   1   7   8       18.16       25.58     34.87 o 
   2   7   8        8.11       -5.13     24.00 o 
   3   7   8       27.06       32.44     26.63 o 
   4   7   8      121.13      148.17     24.41 o 
   5   7   8        9.13        8.11     23.99 o 
   6   7   8       45.52       55.14     28.06 o 
   7   7   8        2.59       20.34     21.02 o 
   8   7   8       17.34       42.20     24.44 o 
   9   7   8       20.07       41.01     20.44 o 
  10   7   8        3.29       12.73     21.24 o 
  11   7   8       11.57       27.96     25.28 o 
   0   8   8      651.92      696.65     52.45 o 
   1   8   8        3.09       17.37     33.93 o 
   2   8   8       18.09       35.00     28.05 o 
   3   8   8        8.40       22.62     25.08 o 
   4   8   8      149.56      146.67     29.54 o 
   5   8   8        6.22       21.79     29.01 o 
   6   8   8        7.14        0.47     27.49 o 
   7   8   8        0.32       17.37     25.56 o 
   8   8   8        5.39       13.11     24.23 o 
   9   8   8        7.76        0.25     24.96 o 
  10   8   8       55.60       94.06     26.74 o 
   1   9   8       33.19       18.66     41.60 o 
   2   9   8       33.65       42.02     27.94 o 
   3   9   8        2.47       11.96     30.58 o 
   4   9   8       48.24       57.33     28.48 o 
   5   9   8       20.53       32.00     32.33 o 
   6   9   8        0.16        5.96     24.79 o 
   7   9   8        1.89       28.55     25.72 o 
   0  10   8       82.33       72.45     69.10 o 
   1  10   8       45.57       53.98     35.47 o 
   2  10   8        5.63       -6.03     35.28 o 
   3  10   8       22.95       25.47     30.35 o 
   4  10   8        5.85       24.10     28.38 o 
   1   1   9        4.79        2.50     14.44 o 
   2   1   9        0.20       -2.78     15.73 o 
   3   1   9     2928.85     3024.48     37.62 o 
   4   1   9      304.87      329.75     15.37 o 
   5   1   9        0.16       -6.99     14.15 o 
   6   1   9      188.85      161.91     15.89 o 
   7   1   9     1395.88     1383.58     17.23 o 
   8   1   9       30.84       30.82     11.83 o 
   9   1   9       21.88       30.05     14.14 o 
  10   1   9      610.47      619.15     20.87 o 
  11   1   9      200.11      203.05     13.55 o 
  12   1   9      141.43      134.47     13.98 o 
  13   1   9      138.37      150.01     15.28 o 
  14   1   9       15.20       16.15     15.35 o 
  15   1   9      136.36      125.96     17.82 o 
   0   2   9       13.21       27.64     23.69 o 
   1   2   9      431.61      401.60     17.61 o 
   2   2   9      143.35      160.79     15.53 o 
   3   2   9      861.63      951.60     20.95 o 
   4   2   9       21.30       47.26     14.78 o 
   5   2   9       87.10      103.46     16.15 o 
   6   2   9        6.37       25.86     13.68 o 
   7   2   9       85.02      104.10     13.81 o 
   8   2   9      591.69      604.25     15.36 o 
   9   2   9     1557.77     1565.97     16.64 o 
  10   2   9       63.65       66.20     12.92 o 
  11   2   9       71.86       80.65     13.36 o 
  12   2   9       57.51       56.43     13.92 o 
  13   2   9       82.49       94.19     15.73 o 
  14   2   9       41.76       52.36     15.63 o 
  15   2   9       75.92       88.49     17.28 o 
   1   3   9      458.40      444.05     20.27 o 
   2   3   9       14.34       22.19     15.71 o 
   3   3   9      170.98      178.22     19.19 o 
   4   3   9      270.21      277.80     17.26 o 
   5   3   9      330.11      388.06     15.31 o 
   6   3   9      163.53      193.66     13.98 o 
   7   3   9       27.60       24.00     14.13 o 
   8   3   9      111.28      141.96     14.82 o 
   9   3   9      254.27      253.24     13.56 o 
  10   3   9      115.41      110.71     13.44 o 
  11   3   9       67.10       63.41     14.67 o 
  12   3   9       65.25       52.13     14.51 o 
  13   3   9       24.20       32.48     16.14 o 
  14   3   9       89.00       82.37     16.54 o 
   0   4   9     1124.91     1101.45     33.24 o 
   1   4   9     1286.97     1315.98     29.09 o 
   2   4   9     2052.50     2041.48     58.96 o 
   3   4   9      187.87      207.17     16.85 o 
   4   4   9      191.83      221.81     17.03 o 
   5   4   9     1436.10     1460.06     29.35 o 
   6   4   9        0.57       11.08     19.13 o 
   7   4   9       12.71        0.93     16.01 o 
   8   4   9       71.22       74.96     16.41 o 
   9   4   9      228.10      222.07     13.78 o 
  10   4   9        8.49       26.66     14.30 o 
  11   4   9       48.13       70.19     15.00 o 
  12   4   9       40.36       59.78     15.42 o 
  13   4   9        1.14       13.44     16.77 o 
  14   4   9       17.35       26.39     18.96 o 
   1   5   9      218.48      216.79     23.42 o 
   2   5   9      278.21      270.58     19.57 o 
   3   5   9       35.17       26.74     17.88 o 
   4   5   9      122.43      118.18     19.06 o 
   5   5   9       59.07       74.00     18.44 o 
   6   5   9       81.02       74.28     18.64 o 
   7   5   9       83.78       89.74     17.89 o 
   8   5   9       97.74       80.74     19.21 o 
   9   5   9       18.00       16.00     15.87 o 
  10   5   9      189.91      173.90     15.73 o 
  11   5   9       48.13       83.61     16.87 o 
  12   5   9       31.90       41.90     20.03 o 
  13   5   9       28.06       46.69     19.43 o 
   0   6   9        7.47       14.34     42.26 o 
   1   6   9      121.44      122.49     34.30 o 
   2   6   9      142.21      155.50     26.68 o 
   3   6   9        8.70       25.98     23.03 o 
   4   6   9        0.10       12.75     22.64 o 
   5   6   9       12.18       -0.64     26.52 o 
   6   6   9      208.30      184.60     24.78 o 
   7   6   9       70.63       73.44     24.94 o 
   8   6   9       16.66       21.14     21.06 o 
   9   6   9        1.81        0.59     20.03 o 
  10   6   9       31.88       47.14     21.58 o 
  11   6   9        0.79        1.42     21.19 o 
  12   6   9      100.07       89.84     22.70 o 
   1   7   9       14.26       16.41     33.63 o 
   2   7   9       27.45       48.92     23.49 o 
   3   7   9        8.88       21.64     26.94 o 
   4   7   9       38.66       46.01     24.61 o 
   5   7   9      144.22      127.45     25.28 o 
   6   7   9      173.75      197.54     26.44 o 
   7   7   9        7.54        5.36     25.88 o 
   8   7   9        0.01        6.28     19.89 o 
   9   7   9       61.10       60.79     22.25 o 
  10   7   9       13.93       35.72     24.69 o 
  11   7   9        2.62      -13.66     23.99 o 
   0   8   9      487.04      439.07     57.67 o 
   1   8   9        9.68       22.12     38.22 o 
   2   8   9      523.27      525.96     27.07 o 
   3   8   9       50.47       58.19     28.86 o 
   4   8   9      179.44      168.70     26.83 o 
   5   8   9       48.51       53.46     26.77 o 
   6   8   9      183.27      171.92     30.28 o 
   7   8   9       28.34       26.45     22.56 o 
   8   8   9      209.28      189.83     25.16 o 
   9   8   9       28.92       41.61     23.96 o 
   1   9   9       37.52       42.02     49.59 o 
   2   9   9        6.45       18.09     32.24 o 
   3   9   9       59.40       67.71     27.22 o 
   4   9   9       11.22       26.56     31.66 o 
   5   9   9       16.46       13.13     28.18 o 
   6   9   9       45.09       41.87     25.14 o 
   7   9   9        3.61        2.72     27.97 o 
   0  10   9        1.09       14.22     71.05 o 
   1  10   9        6.41       14.88     36.37 o 
   2  10   9       20.89       13.97     30.32 o 
   3  10   9       72.40       59.88     34.40 o 
   0   0  10      166.97      185.76     31.19 o 
   1   0  10      549.41      469.70     27.38 o 
   2   0  10    10055.65    10219.51    131.58 o 
   3   0  10     4426.83     4517.27     37.08 o 
   4   0  10    10387.59    10587.98    117.30 o 
   5   0  10      598.52      535.25     36.36 o 
   6   0  10      678.56      698.66     22.64 o 
   7   0  10       38.62       33.78     21.77 o 
   8   0  10      335.45      341.59     17.93 o 
   9   0  10       66.28       76.06     18.59 o 
  10   0  10     7478.38     7329.47     54.12 o 
  11   0  10      439.21      388.55     20.02 o 
  12   0  10      185.51      159.82     20.23 o 
  13   0  10        1.47       27.38     20.92 o 
  14   0  10      315.13      295.38     29.72 o 
  15   0  10       12.64       33.41     23.73 o 
   1   1  10     4790.46     4763.35     35.05 o 
   2   1  10      793.52      941.27     17.94 o 
   3   1  10     6214.56     6501.50     33.37 o 
   4   1  10     3513.41     3724.37     27.73 o 
   5   1  10     1291.26     1346.95     18.63 o 
   6   1  10      326.67      337.70     16.45 o 
   7   1  10      650.71      660.64     16.80 o 
   8   1  10     4101.81     4058.31     22.12 o 
   9   1  10      393.29      411.22     14.01 o 
  10   1  10      380.43      391.62     13.93 o 
  11   1  10      171.71      168.25     14.46 o 
  12   1  10      106.36      111.88     14.55 o 
  13   1  10      125.99      139.78     15.63 o 
  14   1  10      140.82      135.17     16.40 o 
  15   1  10       48.30       45.53     16.55 o 
   0   2  10      764.76      758.21     28.67 o 
   1   2  10      410.91      391.69     16.12 o 
   2   2  10       65.68       83.58     16.28 o 
   3   2  10      124.64       85.94     15.20 o 
   4   2  10       80.73      112.25     14.15 o 
   5   2  10       12.11       37.10     13.88 o 
   6   2  10        1.42       16.57     15.83 o 
   7   2  10       19.04       25.44     13.99 o 
   8   2  10      211.40      192.88     14.14 o 
   9   2  10     1414.26     1422.29     18.77 o 
  10   2  10      159.07      153.22     13.39 o 
  11   2  10      495.19      480.70     14.47 o 
  12   2  10        0.25        7.42     14.64 o 
  13   2  10       71.02      104.95     14.96 o 
  14   2  10       49.25       40.29     17.79 o 
  15   2  10       22.63       31.95     17.91 o 
   1   3  10      461.28      411.24     22.27 o 
   2   3  10      759.93      744.07     21.36 o 
   3   3  10      502.23      520.70     18.06 o 
   4   3  10        0.73        5.91     15.45 o 
   5   3  10       62.04       74.49     15.73 o 
   6   3  10      826.41      807.76     16.60 o 
   7   3  10      106.25      101.79     15.36 o 
   8   3  10      120.98      134.60     14.86 o 
   9   3  10       39.49       27.90     13.66 o 
  10   3  10      467.23      466.50     14.20 o 
  11   3  10       97.41       94.81     15.77 o 
  12   3  10       24.41       28.96     15.05 o 
  13   3  10      142.67      161.23     16.23 o 
  14   3  10        0.14       10.81     16.24 o 
   0   4  10     2523.41     2595.13     41.54 o 
   1   4  10      836.33      851.48     26.14 o 
   2   4  10      215.68      238.64     18.19 o 
   3   4  10       17.22       50.83     17.39 o 
   4   4  10      170.26      166.86     17.97 o 
   5   4  10       47.16       38.27     16.89 o 
   6   4  10      200.16      182.64     18.50 o 
   7   4  10        7.32       28.19     17.66 o 
   8   4  10       33.55       38.78     15.43 o 
   9   4  10      213.82      225.09     15.08 o 
  10   4  10        1.19       15.54     14.56 o 
  11   4  10       61.27       72.68     14.72 o 
  12   4  10       67.24       74.76     15.64 o 
  13   4  10        0.23       21.19     16.15 o 
  14   4  10        0.03        4.56     19.19 o 
   1   5  10      513.84      529.47     24.70 o 
   2   5  10       86.19       98.31     17.80 o 
   3   5  10      112.71      125.74     18.98 o 
   4   5  10       10.90        6.03     19.14 o 
   5   5  10        4.71       30.41     19.97 o 
   6   5  10      134.30      148.56     17.84 o 
   7   5  10        4.11       -5.09     18.77 o 
   8   5  10      257.29      250.19     19.82 o 
   9   5  10        1.44        9.77     17.20 o 
  10   5  10        0.29       10.10     17.59 o 
  11   5  10        2.39       22.07     15.89 o 
  12   5  10        2.68       11.07     16.26 o 
  13   5  10       27.35       18.84     20.49 o 
   0   6  10      216.65      216.07     45.76 o 
   1   6  10      711.05      614.86     34.43 o 
   2   6  10       30.21       59.24     25.88 o 
   3   6  10       10.85       27.32     23.11 o 
   4   6  10      369.82      375.15     24.61 o 
   5   6  10      376.95      308.63     23.46 o 
   6   6  10      126.82      127.10     27.52 o 
   7   6  10      138.02      118.13     22.47 o 
   8   6  10        2.62       11.06     25.59 o 
   9   6  10       33.80       26.38     20.66 o 
  10   6  10      227.22      233.02     22.73 o 
  11   6  10       82.34       94.35     20.94 o 
  12   6  10        0.49        6.06     23.87 o 
   1   7  10      173.13      158.04     36.54 o 
   2   7  10      419.99      405.66     29.11 o 
   3   7  10      207.21      185.40     25.77 o 
   4   7  10        1.11      -12.01     26.43 o 
   5   7  10       11.86       19.47     27.70 o 
   6   7  10       12.24        8.79     23.49 o 
   7   7  10       30.96       40.82     27.14 o 
   8   7  10      326.81      305.96     22.67 o 
   9   7  10        5.95        0.99     22.36 o 
  10   7  10        2.91       23.24     23.12 o 
  11   7  10        0.23       18.76     24.44 o 
   0   8  10     1640.72     1578.78     66.99 o 
   1   8  10       52.12       50.18     35.09 o 
   2   8  10      310.31      286.81     31.34 o 
   3   8  10        6.79       19.90     25.51 o 
   4   8  10       31.67       32.82     25.87 o 
   5   8  10       20.07       34.58     26.87 o 
   6   8  10      176.18      143.61     31.12 o 
   7   8  10       13.61       15.62     27.79 o 
   8   8  10        0.09       10.67     23.16 o 
   9   8  10       42.80       43.10     26.38 o 
   1   9  10        2.54       -2.91     51.14 o 
   2   9  10       89.12       77.49     31.25 o 
   3   9  10        7.19       15.94     31.08 o 
   4   9  10       12.36       12.08     32.15 o 
   5   9  10        8.09       -3.74     29.65 o 
   6   9  10       18.02        7.50     34.00 o 
   7   9  10        3.51       17.76     24.06 o 
   0  10  10        0.11        8.05     73.96 o 
   1  10  10        2.96       13.45     31.78 o 
   2  10  10        3.31        9.57     35.98 o 
   3  10  10        5.76       15.52     34.78 o 
   1   1  11        9.00       19.26     15.46 o 
   2   1  11     1175.31     1173.30     45.43 o 
   3   1  11      497.64      582.59     16.13 o 
   4   1  11     1963.89     2108.66     20.06 o 
   5   1  11        7.64       22.77     14.41 o 
   6   1  11       26.87       41.60     15.63 o 
   7   1  11      563.87      537.73     15.71 o 
   8   1  11     1566.27     1582.58     17.52 o 
   9   1  11       23.07       25.48     12.98 o 
  10   1  11       23.78       43.20     12.69 o 
  11   1  11       12.78        2.07     14.04 o 
  12   1  11      125.43      146.90     15.18 o 
  13   1  11       24.79       53.04     15.10 o 
  14   1  11        1.37       11.38     15.36 o 
  15   1  11       36.19       35.73     17.35 o 
   0   2  11      219.47      204.64     22.14 o 
   1   2  11      185.72      184.58     15.57 o 
   2   2  11      535.60      615.04     17.62 o 
   3   2  11      298.11      295.38     16.89 o 
   4   2  11      421.67      446.64     16.27 o 
   5   2  11      364.44      375.71     15.81 o 
   6   2  11      563.86      562.09     17.37 o 
   7   2  11      452.80      474.98     14.88 o 
   8   2  11      366.88      345.45     14.97 o 
   9   2  11     1557.91     1545.23     20.98 o 
  10   2  11       41.47       50.24     13.56 o 
  11   2  11       66.81       70.07     14.29 o 
  12   2  11       64.19       86.05     14.90 o 
  13   2  11      175.83      180.03     15.71 o 
  14   2  11        7.92       22.51     15.77 o 
   1   3  11      168.33      151.73     16.45 o 
   2   3  11       21.79       23.65     15.58 o 
   3   3  11       57.71       73.81     15.30 o 
   4   3  11      127.60      143.75     16.39 o 
   5   3  11        2.83        5.65     16.98 o 
   6   3  11       44.41       56.80     14.75 o 
   7   3  11      105.73      107.59     14.63 o 
   8   3  11       22.49       27.16     14.00 o 
   9   3  11        1.68       26.17     15.17 o 
  10   3  11       27.86       27.13     14.13 o 
  11   3  11        0.99       11.59     13.85 o 
  12   3  11        4.75       24.69     15.35 o 
  13   3  11        3.40       13.01     16.10 o 
  14   3  11       50.68       51.94     16.81 o 
   0   4  11      543.45      541.32     30.44 o 
   1   4  11       16.39       18.96     18.77 o 
   2   4  11       48.60       56.88     18.51 o 
   3   4  11       60.27       64.28     15.59 o 
   4   4  11      593.66      568.58     21.98 o 
   5   4  11       16.58       20.01     20.52 o 
   6   4  11       74.70       83.48     18.29 o 
   7   4  11      153.19      161.30     17.48 o 
   8   4  11       31.86       51.42     15.17 o 
   9   4  11       68.93       82.18     16.94 o 
  10   4  11        1.51       22.10     15.28 o 
  11   4  11        1.06       32.27     14.63 o 
  12   4  11        2.20        2.26     16.41 o 
  13   4  11        7.26        8.72     16.60 o 
   1   5  11       28.60       23.39     19.59 o 
   2   5  11       61.02       61.12     18.98 o 
   3   5  11        0.04       11.21     19.01 o 
   4   5  11      231.47      256.89     20.23 o 
   5   5  11      375.75      391.23     18.87 o 
   6   5  11      145.00      163.23     19.12 o 
   7   5  11       38.16       52.69     19.34 o 
   8   5  11      259.24      237.37     19.10 o 
   9   5  11       28.36       58.02     18.21 o 
  10   5  11        0.08       24.50     17.88 o 
  11   5  11      136.27      126.52     19.58 o 
  12   5  11       23.05       31.56     17.00 o 
  13   5  11       33.45       42.84     20.00 o 
   0   6  11      274.81      307.40     45.56 o 
   1   6  11      370.21      306.54     35.72 o 
   2   6  11       27.63       43.03     23.20 o 
   3   6  11      151.36      149.56     20.09 o 
   4   6  11       52.52       55.34     20.01 o 
   5   6  11      169.61      176.23     20.65 o 
   6   6  11        1.05       11.00     19.44 o 
   7   6  11       55.35       54.88     20.75 o 
   8   6  11       32.02       41.76     21.77 o 
   9   6  11       32.57       14.07     17.57 o 
  10   6  11        4.01       22.66     32.56 o 
  11   6  11        0.09       17.74     24.32 o 
  12   6  11       12.43       21.47     24.05 o 
   1   7  11       37.83       42.72     32.79 o 
   2   7  11      117.54      131.79     27.60 o 
   3   7  11       83.88      110.04     27.29 o 
   4   7  11       13.53       13.08     24.56 o 
   5   7  11       82.58       71.06     23.55 o 
   6   7  11        0.08       -3.09     29.71 o 
   7   7  11       13.10       20.71     26.70 o 
   8   7  11       12.42       20.93     27.53 o 
   9   7  11        0.05       -2.70     22.60 o 
  10   7  11       13.66       13.69     23.63 o 
   0   8  11      359.47      321.58     56.12 o 
   1   8  11        4.34       24.45     47.83 o 
   2   8  11        1.00       -1.06     28.70 o 
   3   8  11       21.62       31.81     29.68 o 
   4   8  11       31.65       17.46     30.06 o 
   5   8  11       27.70       25.91     29.78 o 
   6   8  11      138.57      115.40     30.88 o 
   7   8  11       28.08       19.94     29.10 o 
   8   8  11        1.41       12.71     22.03 o 
   9   8  11       27.96       56.78     24.47 o 
   1   9  11        7.54        9.78     34.75 o 
   2   9  11       81.63       96.75     30.05 o 
   3   9  11        6.41       11.80     31.62 o 
   4   9  11        0.23        6.36     32.24 o 
   5   9  11       30.90       32.70     31.74 o 
   6   9  11        5.58      -10.36     33.19 o 
   0  10  11       21.57       40.51     89.62 o 
   1  10  11       27.33       17.23     32.29 o 
   0   0  12      813.91      878.43     39.19 o 
   1   0  12        3.44       -3.76     24.56 o 
   2   0  12     2334.48     2271.31     82.29 o 
   3   0  12        1.51       20.71     18.54 o 
   4   0  12      154.60      135.38     19.88 o 
   5   0  12      332.95      338.29     20.88 o 
   6   0  12       49.69       19.63     21.41 o 
   7   0  12       88.36       98.36     21.47 o 
   8   0  12     1840.74     1818.36     35.09 o 
   9   0  12     2602.45     2577.76     35.28 o 
  10   0  12      909.48      899.91     21.97 o 
  11   0  12      273.11      273.88     20.56 o 
  12   0  12      589.44      568.54     21.18 o 
  13   0  12        1.61       17.91     23.47 o 
  14   0  12       70.62       75.69     22.02 o 
   1   1  12      234.72      212.27     15.54 o 
   2   1  12     2240.27     2109.35     74.31 o 
   3   1  12        3.42       -3.61     13.30 o 
   4   1  12       34.38       29.20     15.16 o 
   5   1  12      311.69      354.18     15.17 o 
   6   1  12        4.01       12.38     14.37 o 
   7   1  12      334.05      342.16     15.62 o 
   8   1  12      205.09      184.55     14.62 o 
   9   1  12      155.48      149.69     14.93 o 
  10   1  12      153.00      163.68     13.44 o 
  11   1  12      860.94      819.53     15.80 o 
  12   1  12        0.76       10.72     14.46 o 
  13   1  12       17.08       11.54     14.61 o 
  14   1  12        1.79        9.00     15.73 o 
   0   2  12      746.34      714.47     67.79 o 
   1   2  12      610.92      579.37     16.66 o 
   2   2  12      604.81      564.61     17.75 o 
   3   2  12       34.31       51.30     14.38 o 
   4   2  12      166.62      159.35     14.39 o 
   5   2  12      520.54      536.30     16.62 o 
   6   2  12      206.99      230.04     16.59 o 
   7   2  12       41.86       57.54     14.68 o 
   8   2  12       48.49       57.17     14.62 o 
   9   2  12       53.77       73.68     14.97 o 
  10   2  12        0.39       26.43     13.29 o 
  11   2  12       72.49       82.69     14.15 o 
  12   2  12       20.03       14.80     14.68 o 
  13   2  12       16.87       14.00     15.02 o 
  14   2  12       48.65       56.78     16.12 o 
   1   3  12      694.43      666.36     17.61 o 
   2   3  12       94.38      100.04     14.72 o 
   3   3  12      774.80      745.45     17.70 o 
   4   3  12      206.31      211.55     15.83 o 
   5   3  12        0.20       19.80     16.55 o 
   6   3  12       25.99       28.93     15.67 o 
   7   3  12       10.83       29.30     14.00 o 
   8   3  12      149.18      160.38     15.12 o 
   9   3  12        0.86        6.27     14.95 o 
  10   3  12       74.56       78.10     13.93 o 
  11   3  12      219.89      236.62     15.28 o 
  12   3  12       21.61       25.70     15.10 o 
  13   3  12        1.60       16.32     16.06 o 
  14   3  12       73.85       51.06     16.36 o 
   0   4  12      338.10      347.06     28.77 o 
   1   4  12      125.57       94.47     17.08 o 
   2   4  12       69.35       86.38     18.78 o 
   3   4  12        0.28       12.34     16.51 o 
   4   4  12       62.37       77.94     18.13 o 
   5   4  12       17.44       21.00     16.93 o 
   6   4  12       51.15       77.19     19.29 o 
   7   4  12      124.92      139.15     18.51 o 
   8   4  12        8.53       30.88     15.65 o 
   9   4  12        1.51       16.90     16.05 o 
  10   4  12       48.34       30.16     15.12 o 
  11   4  12       30.01       43.05     15.25 o 
  12   4  12       32.31       45.14     16.16 o 
  13   4  12       32.84       30.00     18.06 o 
   1   5  12      326.85      326.13     20.83 o 
   2   5  12      126.95      108.76     18.45 o 
   3   5  12       13.16       32.83     19.02 o 
   4   5  12       40.92       43.87     18.27 o 
   5   5  12        5.00       -7.48     18.97 o 
   6   5  12       23.80       17.25     18.31 o 
   7   5  12       19.52       16.33     18.88 o 
   8   5  12        2.69        5.75     19.63 o 
   9   5  12       25.63       26.50     19.50 o 
  10   5  12        1.73       32.38     18.77 o 
  11   5  12        0.04        2.16     21.08 o 
  12   5  12      107.09      119.32     17.26 o 
   0   6  12      355.96      376.42     45.84 o 
   1   6  12     2367.53     2162.57    179.43 o 
   2   6  12     1265.57     1287.73     52.57 o 
   3   6  12      563.67      544.16     22.48 o 
   4   6  12      312.11      267.17     21.38 o 
   5   6  12      797.59      817.47     42.00 o 
   6   6  12        7.34       23.70     19.26 o 
   7   6  12       71.15       61.20     19.14 o 
   8   6  12      198.77      212.22     21.23 o 
   9   6  12      220.34      200.49     20.90 o 
  10   6  12       20.15       19.53     19.07 o 
  11   6  12       24.77        9.05     24.79 o 
   1   7  12        5.88        5.50     39.39 o 
   2   7  12      360.77      315.74     28.43 o 
   3   7  12       16.06       24.17     22.08 o 
   4   7  12       13.30       17.09     24.61 o 
   5   7  12       50.41       50.03     25.60 o 
   6   7  12       75.84       81.75     25.43 o 
   7   7  12       71.57       70.16     26.52 o 
   8   7  12        5.14        7.22     27.31 o 
   9   7  12       15.32       29.40     24.17 o 
  10   7  12        5.88       -5.44     23.91 o 
   0   8  12      321.47      308.20     57.19 o 
   1   8  12       18.47       17.06     27.06 o 
   2   8  12        0.44       36.55     28.09 o 
   3   8  12        3.25        0.02     26.46 o 
   4   8  12       44.39       43.85     29.75 o 
   5   8  12        2.98       -2.81     30.26 o 
   6   8  12       26.66       40.12     30.74 o 
   7   8  12        0.88      -15.48     28.09 o 
   8   8  12       25.44       29.28     24.28 o 
   1   9  12        0.00       25.27     33.36 o 
   2   9  12       30.00       15.72     31.64 o 
   3   9  12        3.48        2.49     28.28 o 
   4   9  12        4.20       24.25     32.44 o 
   5   9  12        0.01       -6.95     34.50 o 
   6   9  12       23.18        8.07     33.76 o 
   1   1  13      199.25      226.80     15.36 o 
   2   1  13      881.22      885.31     17.31 o 
   3   1  13      351.59      354.01     14.76 o 
   4   1  13     2186.46     2271.29     26.36 o 
   5   1  13     1123.51     1156.68     17.30 o 
   6   1  13       29.93       42.97     14.06 o 
   7   1  13      232.87      236.39     14.72 o 
   8   1  13     1532.95     1563.04     19.27 o 
   9   1  13      120.34      129.74     14.73 o 
  10   1  13       76.40       87.12     14.64 o 
  11   1  13       62.02       68.58     14.40 o 
  12   1  13       25.78       29.68     15.06 o 
  13   1  13       57.35       73.59     16.84 o 
  14   1  13        6.11       17.72     16.48 o 
   0   2  13      110.20      105.98     19.45 o 
   1   2  13       64.84       59.96     15.67 o 
   2   2  13      170.52      161.49     15.24 o 
   3   2  13       55.90       62.69     15.66 o 
   4   2  13     1383.56     1382.27     21.09 o 
   5   2  13        5.66        8.11     14.87 o 
   6   2  13       15.11        2.31     15.26 o 
   7   2  13       54.64       49.55     14.73 o 
   8   2  13        0.02        6.33     14.84 o 
   9   2  13      125.48      145.31     14.71 o 
  10   2  13      254.36      281.11     14.30 o 
  11   2  13        0.80        3.21     14.64 o 
  12   2  13        6.81       26.24     15.33 o 
  13   2  13       16.24       37.22     16.28 o 
  14   2  13        8.68        6.43     16.68 o 
   1   3  13       14.55       10.61     15.46 o 
   2   3  13        0.68        1.29     15.23 o 
   3   3  13       97.64       97.92     17.13 o 
   4   3  13       13.74       25.10     17.10 o 
   5   3  13        5.27       27.10     16.27 o 
   6   3  13        0.58       12.82     15.96 o 
   7   3  13       16.62       27.00     14.88 o 
   8   3  13        3.06       -6.77     14.72 o 
   9   3  13        0.84       24.21     14.58 o 
  10   3  13       55.68       59.01     14.29 o 
  11   3  13        2.04       12.38     14.89 o 
  12   3  13       29.33       43.24     15.28 o 
  13   3  13        6.90       10.22     15.52 o 
  14   3  13       17.40       18.52     17.31 o 
   0   4  13       36.74       37.40     26.97 o 
   1   4  13      234.19      234.23     16.97 o 
   2   4  13        2.43       19.79     16.45 o 
   3   4  13        3.91        4.95     17.52 o 
   4   4  13      218.80      221.66     17.36 o 
   5   4  13        7.83       14.71     18.64 o 
   6   4  13      353.04      333.67     17.49 o 
   7   4  13       11.00       26.65     17.20 o 
   8   4  13        2.09       10.37     17.45 o 
   9   4  13        2.09       10.44     15.75 o 
  10   4  13        1.24       24.43     14.33 o 
  11   4  13      109.40      109.57     15.89 o 
  12   4  13        0.06        2.08     16.30 o 
  13   4  13       31.42       42.13     16.75 o 
   1   5  13        4.37       12.92     17.47 o 
   2   5  13      657.32      638.97     19.21 o 
   3   5  13       66.18       73.16     18.85 o 
   4   5  13       72.97       83.36     18.75 o 
   5   5  13      158.71      177.08     18.88 o 
   6   5  13       63.36       51.55     19.69 o 
   7   5  13       18.73       35.15     22.52 o 
   8   5  13       50.77       79.22     18.90 o 
   9   5  13       14.90       23.97     23.43 o 
  10   5  13       18.89       35.83     19.14 o 
  11   5  13       23.64       42.19     18.27 o 
  12   5  13        3.93      -12.88     20.31 o 
   0   6  13     1994.17     1910.91     58.11 o 
   1   6  13       46.51       36.50     27.89 o 
   2   6  13       43.12       52.63     20.69 o 
   3   6  13      105.99      122.73     20.38 o 
   4   6  13      148.90      167.57     19.65 o 
   5   6  13      228.31      198.06     23.75 o 
   6   6  13      278.58      247.02     20.67 o 
   7   6  13        1.10       20.61     20.64 o 
   8   6  13        1.53       -7.76     22.47 o 
   9   6  13        7.26        3.63     23.37 o 
  10   6  13        1.35       19.89     21.19 o 
  11   6  13        7.62       30.15     20.27 o 
   1   7  13      121.16      134.04     26.24 o 
   2   7  13      100.45       86.02     24.61 o 
   3   7  13       26.80       50.38     25.04 o 
   4   7  13        0.78       10.27     25.89 o 
   5   7  13      104.46       99.93     24.05 o 
   6   7  13       79.49       87.87     26.73 o 
   7   7  13       15.22       12.59     30.54 o 
   8   7  13       12.74       28.01     25.85 o 
   9   7  13       53.22       24.33     23.20 o 
  10   7  13        4.71       -0.02     22.83 o 
   0   8  13       15.97       20.87     54.65 o 
   1   8  13        3.12        8.09     27.42 o 
   2   8  13        9.47       39.13     26.90 o 
   3   8  13        8.16       27.91     29.94 o 
   4   8  13       68.73       59.64     26.95 o 
   5   8  13       91.13      101.28     28.08 o 
   6   8  13        5.66        2.07     28.25 o 
   7   8  13        0.19       28.41     31.70 o 
   8   8  13        6.72       -2.32     30.23 o 
   1   9  13        0.34       18.39     33.60 o 
   2   9  13       38.30       47.50     34.53 o 
   3   9  13        2.93        0.17     31.73 o 
   4   9  13        5.73       -1.88     29.44 o 
   5   9  13        0.59        8.86     29.81 o 
   0   0  14     1724.16     1718.26     42.86 o 
   1   0  14     1953.23     2022.04     29.27 o 
   2   0  14       41.11       34.41     19.74 o 
   3   0  14     1050.06     1094.60     24.03 o 
   4   0  14     1210.86     1243.45     26.51 o 
   5   0  14       56.07       57.05     20.69 o 
   6   0  14      203.76      221.99     20.53 o 
   7   0  14     2184.18     2204.89     61.06 o 
   8   0  14       98.82      111.23     25.81 o 
   9   0  14     2676.62     2565.42     29.03 o 
  10   0  14      473.08      460.53     20.40 o 
  11   0  14       17.89       27.65     21.37 o 
  12   0  14        1.21       -9.18     19.94 o 
  13   0  14      672.15      680.05     26.09 o 
  14   0  14       24.44       36.97     23.76 o 
   1   1  14      395.40      388.38     18.21 o 
   2   1  14     1665.12     1719.24     22.51 o 
   3   1  14       88.54      105.53     14.67 o 
   4   1  14       20.06       33.24     14.46 o 
   5   1  14       44.94       46.58     14.18 o 
   6   1  14      315.66      344.90     15.34 o 
   7   1  14        1.73        5.73     15.91 o 
   8   1  14     1871.25     1940.01     19.54 o 
   9   1  14     1229.68     1224.43     17.50 o 
  10   1  14      311.74      318.94     14.13 o 
  11   1  14       27.21       59.62     14.81 o 
  12   1  14       65.02       48.58     16.00 o 
  13   1  14       85.39      100.27     16.09 o 
  14   1  14       57.22       59.32     16.39 o 
   0   2  14     1971.72     2004.94     29.07 o 
   1   2  14     2002.33     1949.04     22.69 o 
   2   2  14      461.95      449.78     17.53 o 
   3   2  14       99.34      101.70     14.92 o 
   4   2  14      170.01      172.97     15.50 o 
   5   2  14      336.76      337.16     15.34 o 
   6   2  14       79.28      122.20     15.43 o 
   7   2  14      112.53       83.38     15.68 o 
   8   2  14      368.19      384.60     15.69 o 
   9   2  14      350.56      384.45     20.53 o 
  10   2  14      262.90      263.44     16.11 o 
  11   2  14        1.90        9.74     14.07 o 
  12   2  14      210.54      209.40     15.46 o 
  13   2  14        1.21        6.72     15.17 o 
  14   2  14        6.66       11.19     16.76 o 
   1   3  14        1.34       -3.04     16.20 o 
   2   3  14      737.62      698.33     17.80 o 
   3   3  14       47.33       59.42     14.97 o 
   4   3  14       28.24       24.13     15.59 o 
   5   3  14      437.10      417.39     16.84 o 
   6   3  14      763.02      738.43     21.48 o 
   7   3  14      684.63      645.91     20.01 o 
   8   3  14       73.45       87.31     15.95 o 
   9   3  14        0.23       16.44     15.42 o 
  10   3  14      132.11      119.72     16.41 o 
  11   3  14      349.92      321.36     15.34 o 
  12   3  14       15.44       23.40     15.06 o 
  13   3  14        7.04       21.49     15.92 o 
   0   4  14      908.01      854.79     61.75 o 
   1   4  14      674.13      641.44     19.76 o 
   2   4  14       73.70       79.64     16.39 o 
   3   4  14      358.98      380.52     17.77 o 
   4   4  14        2.94       20.87     18.30 o 
   5   4  14        5.95       14.22     17.15 o 
   6   4  14       37.61       28.59     16.19 o 
   7   4  14      108.24      104.00     16.48 o 
   8   4  14       12.10       24.35     18.13 o 
   9   4  14      238.95      232.76     17.54 o 
  10   4  14        0.74       15.66     16.87 o 
  11   4  14       11.49        6.11     16.08 o 
  12   4  14       39.81       44.63     15.98 o 
  13   4  14       12.23       22.02     16.84 o 
   1   5  14      498.42      462.82     19.74 o 
   2   5  14      289.20      295.12     20.58 o 
   3   5  14        5.41       -9.05     19.43 o 
   4   5  14       33.06       34.30     17.29 o 
   5   5  14       49.29       46.15     18.95 o 
   6   5  14        4.77       24.56     22.00 o 
   7   5  14      293.21      287.88     20.93 o 
   8   5  14      147.01      138.31     21.98 o 
   9   5  14       80.99       89.16     21.34 o 
  10   5  14        0.01       41.18     22.07 o 
  11   5  14        0.34       -4.45     18.87 o 
  12   5  14        4.20       26.90     19.77 o 
   0   6  14     3329.60     3210.75    191.92 o 
   1   6  14     1269.20     1214.31     34.09 o 
   2   6  14      775.56      762.83     23.34 o 
   3   6  14       82.46      118.26     20.74 o 
   4   6  14      121.58      118.10     19.51 o 
   5   6  14       35.52       19.50     19.86 o 
   6   6  14      462.69      418.37     21.42 o 
   7   6  14       53.83       57.57     19.49 o 
   8   6  14        0.86       17.17     20.07 o 
   9   6  14       49.93       72.36     21.88 o 
  10   6  14       72.97       82.80     22.00 o 
  11   6  14       39.13       39.12     20.57 o 
   1   7  14        0.41        8.62     24.89 o 
   2   7  14      221.25      195.18     26.06 o 
   3   7  14       22.29       26.82     28.80 o 
   4   7  14       64.34       69.68     25.95 o 
   5   7  14       36.24       59.49     26.19 o 
   6   7  14        2.34      -11.22     26.47 o 
   7   7  14        2.37       16.02     30.92 o 
   8   7  14      117.07       87.05     28.50 o 
   9   7  14      110.09      107.57     29.70 o 
   0   8  14      265.95      179.79     57.07 o 
   1   8  14       74.44       66.80     28.76 o 
   2   8  14        0.09       29.34     26.30 o 
   3   8  14      147.59      140.06     28.50 o 
   4   8  14        0.76       23.62     28.01 o 
   5   8  14      101.41       41.77     31.73 o 
   6   8  14       51.21       24.48     28.15 o 
   7   8  14       44.61       49.17     33.52 o 
   1   9  14        1.32        4.90     35.06 o 
   2   9  14       33.45       40.64     30.89 o 
   3   9  14        5.69       21.15     30.88 o 
   4   9  14        4.44       24.33     29.83 o 
   5   9  14       68.60       43.35     33.94 o 
   1   1  15      103.57      124.54     14.86 o 
   2   1  15      149.17      155.76     14.49 o 
   3   1  15        4.77       20.47     14.70 o 
   4   1  15      369.09      397.96     19.34 o 
   5   1  15      407.65      418.06     15.83 o 
   6   1  15        1.07        0.72     14.11 o 
   7   1  15        1.07        6.58     15.26 o 
   8   1  15      280.98      274.47     17.25 o 
   9   1  15       72.51       70.91     13.88 o 
  10   1  15      134.51      143.53     15.60 o 
  11   1  15      174.19      151.02     14.09 o 
  12   1  15        1.98        3.06     15.91 o 
  13   1  15        0.49        5.10     16.12 o 
  14   1  15        6.68       31.49     16.74 o 
   0   2  15      220.86      225.94     20.18 o 
   1   2  15       43.51       52.72     14.36 o 
   2   2  15       54.40       61.20     14.86 o 
   3   2  15      106.45      111.32     15.03 o 
   4   2  15      569.28      544.35     16.72 o 
   5   2  15       15.89       21.91     15.54 o 
   6   2  15      377.92      383.21     15.80 o 
   7   2  15        0.51       18.10     15.39 o 
   8   2  15      127.89      124.31     18.13 o 
   9   2  15      294.40      284.55     15.85 o 
  10   2  15      275.53      293.09     15.68 o 
  11   2  15        0.48        9.26     15.34 o 
  12   2  15      232.28      218.33     15.45 o 
  13   2  15       16.57       28.76     16.80 o 
   1   3  15      322.95      300.00     16.47 o 
   2   3  15        8.71       16.88     14.78 o 
   3   3  15        8.98       10.73     15.51 o 
   4   3  15      159.17      151.49     16.26 o 
   5   3  15        0.01        8.54     16.73 o 
   6   3  15        0.16       -4.51     16.95 o 
   7   3  15       51.58       50.46     18.08 o 
   8   3  15        9.92       15.66     15.03 o 
   9   3  15       26.06       35.18     15.74 o 
  10   3  15       29.35       34.60     17.21 o 
  11   3  15       33.36       40.13     14.90 o 
  12   3  15       16.82       42.70     15.43 o 
  13   3  15       58.37       45.84     16.73 o 
   0   4  15       86.03       79.12     26.04 o 
   1   4  15      238.76      234.51     18.75 o 
   2   4  15       93.48       95.25     16.75 o 
   3   4  15       11.70       13.33     18.05 o 
   4   4  15       28.38       30.56     18.50 o 
   5   4  15       75.41       68.67     17.71 o 
   6   4  15       32.17       47.55     17.69 o 
   7   4  15       28.73       49.35     16.57 o 
   8   4  15        3.47       20.33     17.08 o 
   9   4  15       28.47       26.43     18.13 o 
  10   4  15       35.89       33.05     17.75 o 
  11   4  15       19.11       33.21     16.11 o 
  12   4  15       24.33       43.89     17.00 o 
   1   5  15       34.36       58.21     17.81 o 
   2   5  15       86.78      105.20     18.89 o 
   3   5  15       78.07       80.04     18.83 o 
   4   5  15        0.94        1.51     17.86 o 
   5   5  15       56.65       73.03     20.96 o 
   6   5  15       75.12       95.62     21.02 o 
   7   5  15       73.03       79.82     19.56 o 
   8   5  15       21.99       52.83     19.37 o 
   9   5  15        0.43        0.57     20.72 o 
  10   5  15        0.86        2.45     20.85 o 
  11   5  15       22.84       20.19     20.73 o 
   0   6  15      452.71      459.21     31.62 o 
   1   6  15       50.28       38.28     19.66 o 
   2   6  15       14.87       16.49     20.23 o 
   3   6  15       12.26        9.02     19.16 o 
   4   6  15      135.46      114.33     23.48 o 
   5   6  15      198.94      199.81     19.71 o 
   6   6  15       15.72        6.74     20.38 o 
   7   6  15       11.40       17.76     22.70 o 
   8   6  15        9.82       24.43     20.69 o 
   9   6  15        1.04       24.01     22.58 o 
  10   6  15        5.49       -1.46     22.32 o 
   1   7  15       97.94       74.53     25.66 o 
   2   7  15      107.10      148.09     26.68 o 
   3   7  15       12.78       27.14     25.22 o 
   4   7  15       68.80       60.45     21.29 o 
   5   7  15        7.10       35.56     24.66 o 
   6   7  15      223.65      242.07     23.93 o 
   7   7  15        0.05       18.29     21.74 o 
   8   7  15        9.48       38.36     23.10 o 
   9   7  15       43.73       45.87     30.64 o 
   0   8  15      152.84      136.14     61.10 o 
   1   8  15      148.71      120.28     28.87 o 
   2   8  15       14.50       41.58     30.15 o 
   3   8  15      193.71      163.56     30.97 o 
   4   8  15       25.01       27.67     31.59 o 
   5   8  15      130.76      110.96     32.72 o 
   6   8  15        0.73       25.66     28.82 o 
   7   8  15        8.47       37.49     30.17 o 
   1   9  15       27.28       49.84     32.24 o 
   2   9  15       33.99       40.41     31.20 o 
   3   9  15        0.09       15.22     36.04 o 
   4   9  15       34.60       45.78     34.67 o 
   0   0  16     1949.64     2019.45     44.77 o 
   1   0  16       57.68       52.67     19.75 o 
   2   0  16       65.51       67.30     22.47 o 
   3   0  16       71.98       56.28     21.96 o 
   4   0  16      295.14      329.02     21.47 o 
   5   0  16       73.76       90.55     20.63 o 
   6   0  16      180.20      199.90     20.95 o 
   7   0  16      228.36      260.33     21.73 o 
   8   0  16       64.15       61.56     20.93 o 
   9   0  16      480.84      453.26     25.20 o 
  10   0  16       39.11       38.72     19.78 o 
  11   0  16      217.64      197.76     21.34 o 
  12   0  16        0.49        7.50     20.65 o 
  13   0  16      130.64      115.31     23.44 o 
   1   1  16       17.60       26.53     16.37 o 
   2   1  16      493.39      518.19     19.97 o 
   3   1  16      313.80      283.14     15.56 o 
   4   1  16     1168.35     1189.95     17.17 o 
   5   1  16      213.63      210.50     15.84 o 
   6   1  16        3.44       11.31     15.85 o 
   7   1  16       82.85       89.29     14.91 o 
   8   1  16       16.98       27.61     17.28 o 
   9   1  16       18.76       42.41     15.72 o 
  10   1  16       57.19       45.58     15.83 o 
  11   1  16        4.10       21.34     14.11 o 
  12   1  16       10.26        9.83     16.10 o 
  13   1  16        2.08       10.88     16.94 o 
   0   2  16      998.02      987.95     25.82 o 
   1   2  16      155.68      154.68     15.12 o 
   2   2  16       13.99       23.50     15.14 o 
   3   2  16        0.01        1.22     16.53 o 
   4   2  16       95.94       82.03     15.65 o 
   5   2  16      180.33      188.02     17.56 o 
   6   2  16      166.67      145.27     16.24 o 
   7   2  16      405.89      431.69     16.34 o 
   8   2  16       67.40       75.72     16.44 o 
   9   2  16       70.61       70.40     15.28 o 
  10   2  16      119.62      119.07     19.65 o 
  11   2  16        6.87       47.18     16.71 o 
  12   2  16      116.32      108.55     15.99 o 
  13   2  16       15.68       33.41     16.64 o 
   1   3  16      411.82      390.66     17.08 o 
   2   3  16      625.75      621.90     18.49 o 
   3   3  16      371.66      396.23     18.48 o 
   4   3  16       52.20       67.50     17.33 o 
   5   3  16        7.93       19.32     16.71 o 
   6   3  16      671.16      705.96     21.42 o 
   7   3  16       29.18        2.72     18.26 o 
   8   3  16      834.28      816.65     17.48 o 
   9   3  16      186.50      184.19     16.31 o 
  10   3  16       46.25       57.60     16.27 o 
  11   3  16       10.25       14.48     14.83 o 
  12   3  16       32.25       54.60     15.66 o 
  13   3  16        0.03       22.30     16.65 o 
   0   4  16     3936.88     4204.74     61.58 o 
   1   4  16     1272.94     1254.81     35.26 o 
   2   4  16       14.12       -0.73     17.62 o 
   3   4  16      253.72      254.83     18.70 o 
   4   4  16       70.34       72.13     18.61 o 
   5   4  16      136.51      123.25     17.89 o 
   6   4  16      109.92       90.49     18.19 o 
   7   4  16      426.31      401.95     18.25 o 
   8   4  16      149.25      155.40     18.54 o 
   9   4  16        0.47        3.17     17.21 o 
  10   4  16       26.93       21.76     19.18 o 
  11   4  16       61.80       64.66     16.50 o 
  12   4  16        0.26       11.71     17.31 o 
   1   5  16       35.57       66.89     19.89 o 
   2   5  16       18.42       28.60     18.78 o 
   3   5  16       18.31       30.55     16.89 o 
   4   5  16       68.73       97.65     19.65 o 
   5   5  16       59.79       69.16     19.71 o 
   6   5  16      424.95      410.50     22.57 o 
   7   5  16       41.59       35.03     21.92 o 
   8   5  16        2.97        5.26     21.09 o 
   9   5  16        3.44       26.63     21.53 o 
  10   5  16        6.45        4.57     27.23 o 
  11   5  16       11.91       42.93     22.06 o 
   0   6  16        0.39       13.14     29.70 o 
   1   6  16       64.11       71.89     19.92 o 
   2   6  16        9.33       30.62     21.12 o 
   3   6  16       33.24       27.59     20.61 o 
   4   6  16       49.29       25.93     20.43 o 
   5   6  16       29.55       34.99     20.22 o 
   6   6  16      102.32      107.12     19.72 o 
   7   6  16        1.40       18.52     22.69 o 
   8   6  16        2.67       35.58     26.29 o 
   9   6  16        2.37       20.85     22.87 o 
  10   6  16       15.98       12.39     23.71 o 
   1   7  16       26.62       18.24     26.34 o 
   2   7  16      222.20      194.03     24.07 o 
   3   7  16       12.51       29.36     22.27 o 
   4   7  16       19.66       15.52     23.25 o 
   5   7  16       39.90       49.44     23.35 o 
   6   7  16       28.28       35.93     22.11 o 
   7   7  16        1.16        6.87     22.92 o 
   8   7  16        0.01       14.84     22.28 o 
   1   8  16      216.04      178.61     28.40 o 
   2   8  16       14.99       25.35     31.18 o 
   3   8  16      156.18      118.65     30.93 o 
   4   8  16       33.78       44.65     28.36 o 
   5   8  16       34.85       33.33     28.41 o 
   6   8  16        2.16       -4.17     30.22 o 
   1   9  16       17.63        7.31     32.94 o 
   2   9  16        2.22       -1.22     36.57 o 
   1   1  17       60.41       48.29     15.56 o 
   2   1  17      122.03      128.70     14.68 o 
   3   1  17       22.63       25.36     14.16 o 
   4   1  17      390.01      366.13     18.67 o 
   5   1  17      100.80       96.11     15.29 o 
   6   1  17       37.51       63.51     15.00 o 
   7   1  17       37.53       17.45     16.66 o 
   8   1  17       31.17       49.33     15.99 o 
   9   1  17       71.11       70.64     16.13 o 
  10   1  17       53.08       51.30     15.19 o 
  11   1  17      155.54      128.51     15.84 o 
  12   1  17        0.51        8.18     15.72 o 
  13   1  17        4.59       18.22     16.78 o 
   0   2  17       94.40       75.77     20.00 o 
   1   2  17       59.62       75.01     15.61 o 
   2   2  17       70.51       56.98     15.15 o 
   3   2  17       44.59       58.40     15.70 o 
   4   2  17       14.38       29.83     16.04 o 
   5   2  17        0.79        9.71     16.11 o 
   6   2  17        0.38        4.46     14.94 o 
   7   2  17       37.91       26.75     16.05 o 
   8   2  17      181.11      141.44     16.18 o 
   9   2  17      248.42      253.22     16.31 o 
  10   2  17        1.50       19.20     15.72 o 
  11   2  17       18.32       26.04     15.72 o 
  12   2  17       13.15       33.32     15.72 o 
  13   2  17        4.81       22.08     16.31 o 
   1   3  17      481.96      482.24     17.45 o 
   2   3  17      177.67      185.50     16.43 o 
   3   3  17      112.23      118.96     18.74 o 
   4   3  17        0.61       10.83     16.53 o 
   5   3  17        6.30       16.02     15.38 o 
   6   3  17      490.44      487.97     17.51 o 
   7   3  17       86.18       66.84     17.29 o 
   8   3  17      128.77      146.79     15.57 o 
   9   3  17       75.10       95.52     16.02 o 
  10   3  17       45.23       48.06     16.72 o 
  11   3  17       16.04       28.71     15.30 o 
  12   3  17       34.81       41.88     16.74 o 
   0   4  17      292.50      315.42     28.92 o 
   1   4  17     1387.37     1407.70     21.28 o 
   2   4  17     1134.27     1091.57     20.45 o 
   3   4  17       22.25       40.90     18.42 o 
   4   4  17      498.23      482.85     19.68 o 
   5   4  17      607.78      566.48     19.72 o 
   6   4  17      162.02      149.65     17.92 o 
   7   4  17        0.82       15.16     16.95 o 
   8   4  17      102.92       99.50     17.38 o 
   9   4  17      172.03      176.58     18.22 o 
  10   4  17        0.61        1.87     18.38 o 
  11   4  17        8.03       20.24     18.00 o 
  12   4  17       18.41       42.36     18.85 o 
   1   5  17       10.40       12.24     17.98 o 
   2   5  17        3.08       11.60     20.08 o 
   3   5  17      159.92      188.98     20.77 o 
   4   5  17        1.73        1.77     19.22 o 
   5   5  17      102.98      106.90     27.70 o 
   6   5  17        7.10        9.54     21.54 o 
   7   5  17        4.27       19.95     21.69 o 
   8   5  17        6.67       15.99     19.87 o 
   9   5  17        3.77        8.57     20.80 o 
  10   5  17       18.12       32.20     23.00 o 
  11   5  17       33.39       25.83     20.80 o 
   0   6  17       98.77      103.28     27.25 o 
   1   6  17       13.48       24.29     19.24 o 
   2   6  17       14.10       16.46     19.33 o 
   3   6  17       10.91        4.80     21.14 o 
   4   6  17       82.65       76.19     20.48 o 
   5   6  17       87.16       91.95     20.69 o 
   6   6  17       14.99       14.42     21.10 o 
   7   6  17       33.20       60.51     22.09 o 
   8   6  17        2.30        1.83     21.99 o 
   9   6  17        0.00       -1.52     21.50 o 
  10   6  17        0.01       19.42     23.90 o 
   1   7  17       70.61       75.47     27.10 o 
   2   7  17       11.70       14.75     22.37 o 
   3   7  17        0.26       23.64     24.44 o 
   4   7  17        0.94       26.48     22.78 o 
   5   7  17       37.89       44.21     23.57 o 
   6   7  17        1.39       19.92     23.81 o 
   7   7  17       11.35       18.44     23.50 o 
   8   7  17        3.69       38.40     26.65 o 
   0   8  17        0.83        5.38     35.13 o 
   1   8  17       85.95       59.84     29.11 o 
   2   8  17       28.47       15.44     29.76 o 
   3   8  17      151.39      137.59     28.75 o 
   4   8  17        3.40       33.65     32.57 o 
   5   8  17       80.10       70.41     29.45 o 
   6   8  17        0.87       13.91     30.37 o 
   0   0  18        3.05        5.18     28.44 o 
   1   0  18      140.01      157.13     43.04 o 
   2   0  18      813.17      778.47     55.70 o 
   3   0  18       37.95       56.78     22.42 o 
   4   0  18        9.32       29.22     22.12 o 
   5   0  18       60.85       90.95     21.30 o 
   6   0  18       19.48       14.59     20.73 o 
   7   0  18        2.52        4.60     20.70 o 
   8   0  18       32.28       29.24     21.93 o 
   9   0  18       32.31       42.27     22.18 o 
  10   0  18      100.28      143.47     23.96 o 
  11   0  18       11.02        6.92     20.18 o 
  12   0  18        5.23       32.35     26.19 o 
  13   0  18       48.84       66.37     24.11 o 
   1   1  18        3.50       14.57     14.91 o 
   2   1  18       37.99       25.24     14.88 o 
   3   1  18        0.16        7.31     14.89 o 
   4   1  18      101.44      117.87     16.16 o 
   5   1  18        7.01       12.14     15.44 o 
   6   1  18       20.97       43.17     15.61 o 
   7   1  18      157.40      166.90     15.58 o 
   8   1  18        2.56        1.00     15.52 o 
   9   1  18      325.55      321.66     17.36 o 
  10   1  18        2.04       11.77     15.50 o 
  11   1  18        5.11       14.66     15.35 o 
  12   1  18       16.08       20.17     15.61 o 
  13   1  18       16.28       21.98     17.08 o 
   0   2  18      495.67      448.84     22.07 o 
   1   2  18     1146.00     1128.60     17.27 o 
   2   2  18       42.51       46.26     15.82 o 
   3   2  18       47.23       45.72     15.15 o 
   4   2  18      244.55      258.65     15.58 o 
   5   2  18       16.12       44.29     15.15 o 
   6   2  18      104.86       99.26     18.60 o 
   7   2  18      295.31      287.10     17.50 o 
   8   2  18        0.18        2.31     16.81 o 
   9   2  18        6.31       11.46     16.84 o 
  10   2  18        4.61       22.84     15.89 o 
  11   2  18       65.46       81.49     17.88 o 
  12   2  18        7.07        0.50     16.55 o 
   1   3  18      977.97     1003.98     37.36 o 
   2   3  18       76.00       71.21     15.62 o 
   3   3  18       11.49        6.60     15.96 o 
   4   3  18      500.46      496.35     17.37 o 
   5   3  18      216.02      228.33     17.65 o 
   6   3  18       68.17       87.78     17.18 o 
   7   3  18      609.83      556.71     18.81 o 
   8   3  18      179.34      192.08     21.22 o 
   9   3  18      159.15      160.54     17.84 o 
  10   3  18      117.36      105.56     17.65 o 
  11   3  18        2.19        0.52     17.60 o 
  12   3  18       50.46       33.58     17.26 o 
   0   4  18       48.51       56.01     23.75 o 
   1   4  18     3275.58     3233.94    162.02 o 
   2   4  18      554.65      568.63     18.24 o 
   3   4  18      122.82      135.95     17.72 o 
   4   4  18        1.51       23.96     16.59 o 
   5   4  18      232.96      198.00     18.12 o 
   6   4  18      131.68      162.10     19.70 o 
   7   4  18        0.50       22.85     17.76 o 
   8   4  18        2.84       13.83     17.27 o 
   9   4  18      120.87      117.82     18.31 o 
  10   4  18       71.08       93.24     20.09 o 
  11   4  18      122.83      112.57     20.06 o 
   1   5  18      398.17      377.78     19.39 o 
   2   5  18       17.79       17.07     18.93 o 
   3   5  18       10.31       17.42     17.03 o 
   4   5  18       43.15       43.39     19.88 o 
   5   5  18        0.18        6.47     19.28 o 
   6   5  18       15.83       32.20     20.74 o 
   7   5  18      162.78      142.70     21.17 o 
   8   5  18        0.76       31.03     20.04 o 
   9   5  18       36.03       42.10     20.96 o 
  10   5  18       39.87       32.32     21.94 o 
   0   6  18       41.49       35.55     25.56 o 
   1   6  18        0.73        6.94     19.83 o 
   2   6  18        0.22        9.33     20.42 o 
   3   6  18       25.40       45.27     22.12 o 
   4   6  18       11.28       13.00     20.77 o 
   5   6  18       23.52       34.94     21.24 o 
   6   6  18       19.57       32.70     23.17 o 
   7   6  18        5.31       22.59     21.03 o 
   8   6  18       14.84       41.64     23.20 o 
   9   6  18        1.64       11.21     22.29 o 
   1   7  18       34.61       62.38     22.80 o 
   2   7  18       37.87       36.16     23.24 o 
   3   7  18        9.39       23.13     22.81 o 
   4   7  18       23.46       30.56     23.47 o 
   5   7  18        1.36       -0.05     24.28 o 
   6   7  18        4.89       23.21     23.17 o 
   7   7  18        8.66       12.22     23.98 o 
   0   8  18      112.13      113.99     35.81 o 
   1   8  18      140.18      102.13     29.69 o 
   2   8  18        8.10       17.27     28.69 o 
   3   8  18       49.51       63.04     35.54 o 
   4   8  18       15.31       12.39     29.76 o 
   5   8  18        1.49       12.47     33.67 o 
   1   1  19      308.17      315.61     16.54 o 
   2   1  19       16.34       33.32     15.82 o 
   3   1  19       15.00       14.27     15.27 o 
   4   1  19        9.65       15.12     15.83 o 
   5   1  19       73.63      101.94     14.97 o 
   6   1  19        2.81       21.73     15.21 o 
   7   1  19       10.37       21.76     15.48 o 
   8   1  19       93.90      102.57     15.92 o 
   9   1  19       75.04       67.11     17.36 o 
  10   1  19       57.81       48.67     17.22 o 
  11   1  19       31.00       18.08     16.98 o 
  12   1  19        2.85       16.60     16.04 o 
   0   2  19       28.62       23.16     22.46 o 
   1   2  19      388.50      412.59     16.63 o 
   2   2  19        0.45        3.79     18.86 o 
   3   2  19        5.76       17.35     16.86 o 
   4   2  19       53.44       82.16     17.04 o 
   5   2  19      270.93      238.28     18.19 o 
   6   2  19       27.38       46.89     17.70 o 
   7   2  19      160.12      163.50     16.45 o 
   8   2  19      153.00      131.37     17.54 o 
   9   2  19      355.56      335.57     17.70 o 
  10   2  19       56.66       52.00     16.41 o 
  11   2  19        2.15       15.36     17.51 o 
  12   2  19       23.83       35.71     16.49 o 
   1   3  19        0.71       20.16     15.33 o 
   2   3  19       88.57      100.62     16.65 o 
   3   3  19       28.14       44.15     16.77 o 
   4   3  19      288.36      289.67     18.60 o 
   5   3  19       53.28       61.94     16.45 o 
   6   3  19      675.34      635.40     19.10 o 
   7   3  19       17.38       19.33     20.44 o 
   8   3  19      189.56      176.85     17.97 o 
   9   3  19        0.48       10.72     18.50 o 
  10   3  19      120.96      107.78     19.03 o 
  11   3  19        0.59        7.63     17.68 o 
   0   4  19       43.53       32.69     23.57 o 
   1   4  19      159.44      166.73     19.35 o 
   2   4  19      164.16      159.72     17.34 o 
   3   4  19       35.94       60.64     18.35 o 
   4   4  19       40.54       49.74     16.62 o 
   5   4  19      190.63      180.33     18.05 o 
   6   4  19      334.33      318.53     19.13 o 
   7   4  19       66.30       75.38     18.28 o 
   8   4  19        7.08        7.67     17.90 o 
   9   4  19      128.62      137.16     19.51 o 
  10   4  19        0.04       27.45     19.17 o 
  11   4  19       15.35       18.89     20.39 o 
   1   5  19      119.49      116.06     19.07 o 
   2   5  19      139.39      139.43     19.80 o 
   3   5  19       12.74       14.18     17.91 o 
   4   5  19        7.47       34.17     18.90 o 
   5   5  19       14.11       21.36     19.47 o 
   6   5  19       61.13       54.06     21.27 o 
   7   5  19       24.85       29.32     23.05 o 
   8   5  19       13.30       22.92     20.80 o 
   9   5  19       17.37       19.67     22.40 o 
  10   5  19       52.08       57.34     22.68 o 
   0   6  19       33.54       21.65     26.11 o 
   1   6  19       13.43       32.93     21.47 o 
   2   6  19       87.21      114.54     21.12 o 
   3   6  19        0.27        9.01     20.48 o 
   4   6  19       12.68       19.09     20.77 o 
   5   6  19       56.00       59.74     23.00 o 
   6   6  19        6.25       21.05     23.55 o 
   7   6  19       11.31       31.64     24.42 o 
   8   6  19       19.52       23.45     23.25 o 
   1   7  19        9.06       21.08     26.36 o 
   2   7  19       45.00       60.34     23.77 o 
   3   7  19        6.61       22.61     23.80 o 
   4   7  19        0.62        4.66     24.10 o 
   5   7  19        1.50       22.26     23.97 o 
   6   7  19        2.51       15.81     25.27 o 
   7   7  19        0.92       44.23     22.76 o 
   0   8  19       30.40       35.01     37.00 o 
   1   8  19        6.92       14.10     36.56 o 
   2   8  19        7.49       21.47     30.73 o 
   3   8  19       55.96       37.25     29.54 o 
   4   8  19       13.67       42.27     34.15 o 
   0   0  20     1345.66     1254.37     35.45 o 
   1   0  20      279.44      270.53     23.35 o 
   2   0  20      377.18      378.13     24.47 o 
   3   0  20       44.88       79.56     21.09 o 
   4   0  20      253.89      261.49     30.81 o 
   5   0  20        6.37       25.29     25.23 o 
   6   0  20      430.03      415.16     22.92 o 
   7   0  20      430.25      460.04     25.30 o 
   8   0  20      141.81      124.47     25.06 o 
   9   0  20       79.20       69.90     35.35 o 
  10   0  20        0.34        2.28     26.51 o 
  11   0  20        0.15        8.27     20.74 o 
  12   0  20        7.69       12.94     23.87 o 
   1   1  20      257.70      264.47     16.21 o 
   2   1  20      919.89      922.71     17.92 o 
   3   1  20      495.33      477.32     16.18 o 
   4   1  20       56.46       52.63     15.57 o 
   5   1  20       26.61       40.44     16.04 o 
   6   1  20      183.93      198.06     16.46 o 
   7   1  20      159.47      164.58     17.14 o 
   8   1  20        0.00       20.33     16.81 o 
   9   1  20       10.08       33.45     17.17 o 
  10   1  20        0.56       15.23     18.14 o 
  11   1  20       57.56       44.03     18.36 o 
  12   1  20        1.95        2.54     17.40 o 
   0   2  20       27.19       39.72     21.57 o 
   1   2  20     1601.00     1543.13     23.48 o 
   2   2  20       75.85       89.27     15.84 o 
   3   2  20       75.31       84.61     17.12 o 
   4   2  20       20.97       24.16     15.54 o 
   5   2  20      859.26      774.59     19.69 o 
   6   2  20       39.36       56.00     16.47 o 
   7   2  20        1.08       18.27     20.09 o 
   8   2  20        5.89       27.29     17.33 o 
   9   2  20       44.70       61.52     18.14 o 
  10   2  20       69.27       54.97     17.41 o 
  11   2  20      112.58      127.61     17.55 o 
   1   3  20      464.89      493.14     17.87 o 
   2   3  20      219.67      210.79     17.32 o 
   3   3  20      164.95      196.71     19.27 o 
   4   3  20      255.00      278.92     17.20 o 
   5   3  20        1.15        0.68     17.92 o 
   6   3  20       24.56       10.93     16.98 o 
   7   3  20       38.18       47.84     18.66 o 
   8   3  20       57.10       59.71     18.16 o 
   9   3  20       27.53       33.46     17.33 o 
  10   3  20      160.93      165.37     17.75 o 
  11   3  20        9.48       20.55     18.25 o 
   0   4  20       23.48       43.52     23.65 o 
   1   4  20       13.72       38.05     16.47 o 
   2   4  20       20.29       37.04     16.10 o 
   3   4  20        7.61        1.84     17.80 o 
   4   4  20       26.01       39.87     18.65 o 
   5   4  20      206.53      234.34     18.16 o 
   6   4  20        0.42       29.90     18.76 o 
   7   4  20       25.26       39.92     19.44 o 
   8   4  20       16.72       28.31     18.82 o 
   9   4  20        7.69       -0.42     18.93 o 
  10   4  20       90.12       68.41     20.07 o 
   1   5  20        1.07        3.12     17.82 o 
   2   5  20       65.81       85.60     19.82 o 
   3   5  20       98.75      108.73     19.71 o 
   4   5  20        4.76       19.87     20.15 o 
   5   5  20        6.42       19.10     21.09 o 
   6   5  20        2.54       12.49     20.61 o 
   7   5  20       67.79       50.05     23.65 o 
   8   5  20        0.82       35.32     22.83 o 
   9   5  20       64.57       73.40     22.02 o 
   0   6  20       29.83       54.64     31.51 o 
   1   6  20       49.86       70.21     20.89 o 
   2   6  20       51.28       62.09     21.66 o 
   3   6  20       11.33       20.98     21.68 o 
   4   6  20        1.49       22.69     22.53 o 
   5   6  20        5.02       27.68     23.46 o 
   6   6  20       46.48       56.37     22.28 o 
   7   6  20       29.67       50.01     23.12 o 
   8   6  20        4.16       23.55     25.77 o 
   1   7  20       46.62       45.47     24.45 o 
   2   7  20       69.42       75.79     26.23 o 
   3   7  20       78.24       72.53     24.73 o 
   4   7  20       33.04       28.09     24.66 o 
   5   7  20       27.39       26.44     23.79 o 
   6   7  20        0.39       24.85     26.01 o 
   0   8  20       57.46       58.99     37.48 o 
   1   8  20       22.54       19.36     26.78 o 
   2   8  20        0.16       -3.33     31.27 o 
   1   1  21       62.65       76.33     16.72 o 
   2   1  21      121.53      117.61     15.46 o 
   3   1  21       32.49       28.11     16.21 o 
   4   1  21       94.91       71.25     16.23 o 
   5   1  21       43.97       62.30     16.65 o 
   6   1  21       81.86       88.39     20.98 o 
   7   1  21        9.02       16.56     17.00 o 
   8   1  21       18.95       32.66     16.40 o 
   9   1  21       27.20       34.83     17.91 o 
  10   1  21       66.38       70.48     17.65 o 
  11   1  21        7.46       18.84     16.83 o 
   0   2  21      158.52      165.22     22.43 o 
   1   2  21     2089.63     2138.85     21.31 o 
   2   2  21      494.64      490.47     18.06 o 
   3   2  21      388.34      385.13     17.75 o 
   4   2  21       11.19       11.83     16.50 o 
   5   2  21      181.48      156.42     17.49 o 
   6   2  21        2.03       11.93     16.34 o 
   7   2  21      197.41      185.40     17.42 o 
   8   2  21        6.84       19.20     19.49 o 
   9   2  21        0.03        4.35     18.66 o 
  10   2  21        4.18        4.06     17.11 o 
  11   2  21        3.58       -1.30     18.86 o 
   1   3  21        3.16       21.59     16.58 o 
   2   3  21        0.53       18.54     15.85 o 
   3   3  21        3.05       15.55     16.15 o 
   4   3  21      252.20      216.47     17.86 o 
   5   3  21        9.85       34.23     17.77 o 
   6   3  21       31.62       39.37     17.90 o 
   7   3  21        7.38       24.77     18.46 o 
   8   3  21        3.89       -0.80     18.19 o 
   9   3  21        1.42       13.52     18.02 o 
  10   3  21       11.73        5.31     19.57 o 
   0   4  21      111.22      117.94     24.03 o 
   1   4  21       50.08       71.58     19.62 o 
   2   4  21       43.35       36.45     18.84 o 
   3   4  21       30.86       51.45     18.54 o 
   4   4  21      131.03      134.77     17.58 o 
   5   4  21      102.07      107.72     20.24 o 
   6   4  21        0.00       16.55     18.37 o 
   7   4  21       64.43       88.22     18.60 o 
   8   4  21       99.09      131.39     20.54 o 
   9   4  21        0.91        1.85     19.44 o 
  10   4  21        7.14        6.80     20.33 o 
   1   5  21      242.93      230.19     19.54 o 
   2   5  21        5.89        1.85     17.78 o 
   3   5  21       12.76       26.68     19.21 o 
   4   5  21       85.35       98.90     20.28 o 
   5   5  21       21.05       23.73     20.09 o 
   6   5  21       85.28       94.67     24.34 o 
   7   5  21       31.66       38.81     22.44 o 
   8   5  21       97.83      102.86     23.98 o 
   9   5  21        5.10       32.98     25.85 o 
   0   6  21        9.38       14.90     27.13 o 
   1   6  21        7.85       22.37     19.68 o 
   2   6  21        0.78       20.57     21.43 o 
   3   6  21       42.67       43.38     22.10 o 
   4   6  21        1.20       18.89     23.48 o 
   5   6  21       20.65       44.07     22.56 o 
   6   6  21       22.21       23.82     24.62 o 
   7   6  21        2.05       14.16     23.86 o 
   1   7  21        1.34       -0.46     23.09 o 
   2   7  21        6.80       10.13     26.48 o 
   3   7  21        0.52       25.03     26.97 o 
   4   7  21        2.88       23.24     27.90 o 
   5   7  21        4.37       13.26     23.97 o 
   0   0  22       40.58       68.15     30.55 o 
   1   0  22        9.66       10.04     21.40 o 
   2   0  22      262.23      253.66     25.00 o 
   3   0  22       44.61       58.39     22.00 o 
   4   0  22        8.20       37.10     21.96 o 
   5   0  22      323.52      295.20     32.44 o 
   6   0  22       22.26       50.37     24.58 o 
   7   0  22      135.88      142.53     23.36 o 
   8   0  22        5.77        8.60     23.95 o 
   9   0  22        1.76       12.88     27.19 o 
  10   0  22      263.39      229.43     25.96 o 
  11   0  22       90.76      103.46     27.42 o 
   1   1  22      108.61      102.17     17.08 o 
   2   1  22       40.09       40.77     16.17 o 
   3   1  22        3.03        2.62     15.95 o 
   4   1  22      128.06      152.02     19.11 o 
   5   1  22       65.01       94.54     17.51 o 
   6   1  22        4.98       16.42     16.85 o 
   7   1  22        0.59        8.81     17.01 o 
   8   1  22      132.18      124.91     17.21 o 
   9   1  22       17.37       27.40     17.62 o 
  10   1  22       29.09       47.62     19.00 o 
  11   1  22        4.29        7.11     17.92 o 
   0   2  22       12.13       15.54     23.69 o 
   1   2  22      771.82      750.65     26.63 o 
   2   2  22       55.77       65.46     17.77 o 
   3   2  22       98.02       81.50     16.48 o 
   4   2  22       34.18       48.52     17.42 o 
   5   2  22       81.05       60.12     17.55 o 
   6   2  22       30.32       46.34     18.25 o 
   7   2  22       14.22        8.73     17.60 o 
   8   2  22        9.91        4.67     19.00 o 
   9   2  22       37.20       29.14     19.06 o 
  10   2  22       32.39       51.38     18.04 o 
   1   3  22       83.00       78.37     17.83 o 
   2   3  22      257.08      263.93     17.26 o 
   3   3  22       56.38       73.08     17.08 o 
   4   3  22        6.31       23.92     16.83 o 
   5   3  22        4.36       25.84     16.90 o 
   6   3  22        0.41       31.03     19.69 o 
   7   3  22       50.58       50.98     18.23 o 
   8   3  22       15.51        5.88     20.54 o 
   9   3  22       29.67       41.80     20.51 o 
  10   3  22       30.03       28.64     20.86 o 
   0   4  22       93.10      103.08     24.68 o 
   1   4  22        0.01       21.44     17.51 o 
   2   4  22        0.25       12.84     16.83 o 
   3   4  22       28.38       27.30     18.27 o 
   4   4  22        0.06        4.75     17.88 o 
   5   4  22        0.20       10.80     17.84 o 
   6   4  22      151.54      146.19     20.30 o 
   7   4  22       23.33       12.84     20.26 o 
   8   4  22       64.70       50.49     19.92 o 
   9   4  22       43.97       36.20     19.63 o 
   1   5  22       45.47       70.23     18.24 o 
   2   5  22        4.32       13.24     22.93 o 
   3   5  22       27.06       41.25     19.62 o 
   4   5  22       62.50       69.08     21.43 o 
   5   5  22        0.82        4.95     20.58 o 
   6   5  22      123.71      154.18     21.31 o 
   7   5  22       11.83        8.66     20.64 o 
   8   5  22       11.34       23.93     22.35 o 
   0   6  22       28.81       39.47     29.30 o 
   1   6  22        0.75       19.33     21.30 o 
   2   6  22       68.51       77.94     25.70 o 
   3   6  22       23.48       31.03     22.33 o 
   4   6  22       33.85       35.67     21.96 o 
   5   6  22      186.72      155.32     25.09 o 
   6   6  22       69.91       61.73     22.51 o 
   1   7  22       34.57       28.46     22.93 o 
   2   7  22        0.19       12.16     33.54 o 
   3   7  22        0.27       17.78     25.29 o 
   4   7  22       10.05       23.54     25.92 o 
   1   1  23        0.39       27.57     17.17 o 
   2   1  23      263.22      275.30     17.94 o 
   3   1  23      197.98      192.11     16.55 o 
   4   1  23        0.62       -6.43     16.35 o 
   5   1  23        1.39       19.44     18.93 o 
   6   1  23      200.40      191.50     21.25 o 
   7   1  23       19.23       27.50     20.87 o 
   8   1  23       55.35       59.84     17.73 o 
   9   1  23       20.23       21.30     17.87 o 
  10   1  23        0.08       18.20     18.65 o 
   0   2  23      149.41      123.53     22.52 o 
   1   2  23      295.97      287.53     18.00 o 
   2   2  23      151.64      174.40     17.74 o 
   3   2  23       79.25       68.74     17.09 o 
   4   2  23       19.22       18.60     18.79 o 
   5   2  23        0.32        1.00     17.91 o 
   6   2  23       16.43       28.47     18.49 o 
   7   2  23       90.78      106.13     26.55 o 
   8   2  23       12.16       34.84     19.00 o 
   9   2  23       11.11       -8.29     19.34 o 
  10   2  23        0.58       -4.32     19.47 o 
   1   3  23       15.13       37.50     17.52 o 
   2   3  23        0.35       14.46     16.82 o 
   3   3  23        6.12        0.44     17.14 o 
   4   3  23       27.63       16.54     17.54 o 
   5   3  23        0.33       14.45     17.56 o 
   6   3  23        0.09        7.88     18.90 o 
   7   3  23        0.42        6.53     19.96 o 
   8   3  23        5.35       31.00     20.95 o 
   9   3  23        0.50        4.97     21.07 o 
   0   4  23       21.60       33.11     25.38 o 
   1   4  23       31.40       32.10     17.07 o 
   2   4  23       21.93       33.09     17.95 o 
   3   4  23       33.19       38.58     19.50 o 
   4   4  23        5.38       24.54     18.89 o 
   5   4  23        4.24       25.12     19.73 o 
   6   4  23       47.83       43.36     20.27 o 
   7   4  23       50.09       64.68     21.23 o 
   8   4  23       46.96       49.49     21.53 o 
   1   5  23        0.82       29.28     20.63 o 
   2   5  23       52.31       57.58     19.64 o 
   3   5  23      114.02      128.64     20.30 o 
   4   5  23       32.50       22.52     20.42 o 
   5   5  23       34.07       42.00     21.05 o 
   6   5  23       63.99       70.66     21.92 o 
   7   5  23       29.76       51.36     22.28 o 
   0   6  23        2.72       33.01     30.02 o 
   1   6  23        1.26       11.05     20.62 o 
   2   6  23        1.04        7.43     21.76 o 
   3   6  23        1.77       12.07     22.94 o 
   4   6  23       48.42       79.26     24.27 o 
   5   6  23       49.13       37.41     22.49 o 
   1   7  23        4.55        4.05     22.80 o 
   0   0  24     1915.09     1841.01     38.87 o 
   1   0  24     1075.04     1088.01     33.48 o 
   2   0  24       50.83       58.58     23.99 o 
   3   0  24     1625.09     1524.49     55.36 o 
   4   0  24       47.43       48.94     25.79 o 
   5   0  24      259.27      217.19     34.03 o 
   6   0  24      246.38      188.48     24.87 o 
   7   0  24      289.09      328.25     57.45 o 
   8   0  24       32.13       27.95     28.54 o 
   9   0  24        0.17        9.01     26.23 o 
  10   0  24      193.89      251.83     27.02 o 
   1   1  24       79.36       68.21     16.90 o 
   2   1  24      424.73      449.27     17.34 o 
   3   1  24       50.35       78.94     18.05 o 
   4   1  24        1.29        4.99     17.97 o 
   5   1  24        7.21        7.59     16.70 o 
   6   1  24       12.91       35.06     17.80 o 
   7   1  24       25.51       48.49     18.50 o 
   8   1  24       70.03       64.27     23.90 o 
   9   1  24        0.85       14.30     18.50 o 
   0   2  24       34.34       36.94     27.99 o 
   1   2  24       52.55       59.51     17.50 o 
   2   2  24      111.87      118.53     17.14 o 
   3   2  24       56.46       61.24     17.36 o 
   4   2  24        2.90       16.35     19.09 o 
   5   2  24        0.75        6.41     18.60 o 
   6   2  24      126.32      132.63     18.31 o 
   7   2  24       18.38       33.37     19.50 o 
   8   2  24        0.16        8.78     19.02 o 
   9   2  24        1.63       10.15     19.98 o 
   1   3  24       33.23       31.71     17.44 o 
   2   3  24       79.34      101.84     18.54 o 
   3   3  24        2.25       11.35     19.36 o 
   4   3  24      290.52      304.73     19.55 o 
   5   3  24        0.55       10.95     19.16 o 
   6   3  24       10.63       12.90     20.49 o 
   7   3  24       25.62       39.29     20.36 o 
   8   3  24      195.70      190.62     22.03 o 
   0   4  24        1.07       18.52     25.77 o 
   1   4  24       28.19       19.08     18.57 o 
   2   4  24        6.67       21.22     18.54 o 
   3   4  24        0.00       -0.75     19.02 o 
   4   4  24        3.10       31.84     20.67 o 
   5   4  24        2.83       15.42     20.07 o 
   6   4  24        0.40        5.38     20.62 o 
   7   4  24       13.39       34.36     22.10 o 
   8   4  24       15.36       15.52     21.92 o 
   1   5  24        2.85       22.93     19.39 o 
   2   5  24      184.14      201.03     19.85 o 
   3   5  24        3.95        9.74     23.38 o 
   4   5  24       76.46       80.91     21.13 o 
   5   5  24        9.39       11.90     20.64 o 
   6   5  24       32.74       16.98     22.71 o 
   0   6  24      154.43      145.67     35.44 o 
   1   6  24        2.86        7.10     21.40 o 
   2   6  24        3.96       -4.91     22.76 o 
   3   6  24        0.37       -9.66     28.26 o 
   4   6  24       19.54       34.90     21.66 o 
   1   1  25       21.56       27.66     17.17 o 
   2   1  25       16.98       27.27     17.08 o 
   3   1  25       82.49      102.11     18.37 o 
   4   1  25       19.16        5.78     16.89 o 
   5   1  25        0.28       17.12     17.72 o 
   6   1  25       11.96       22.96     21.58 o 
   7   1  25        2.46       20.47     17.95 o 
   8   1  25       10.43       12.67     20.46 o 
   9   1  25        3.66        9.04     23.76 o 
   0   2  25      126.10      154.74     26.26 o 
   1   2  25        2.22        8.28     16.76 o 
   2   2  25       79.40      100.10     17.37 o 
   3   2  25       13.05       18.81     17.41 o 
   4   2  25       14.00        5.97     17.79 o 
   5   2  25        2.63       -6.36     21.43 o 
   6   2  25       14.98       37.44     18.77 o 
   7   2  25       12.22       29.54     20.03 o 
   8   2  25        1.06       -5.85     19.64 o 
   1   3  25       41.03       60.99     18.27 o 
   2   3  25        1.26        5.00     19.10 o 
   3   3  25        6.59       11.52     17.87 o 
   4   3  25        4.64       17.69     18.79 o 
   5   3  25        0.01       20.54     19.34 o 
   6   3  25        8.16       26.69     20.99 o 
   7   3  25        0.21        9.13     20.67 o 
   8   3  25        0.11       27.37     22.83 o 
   0   4  25        0.52        7.86     30.44 o 
   1   4  25        0.66        8.64     18.66 o 
   2   4  25        1.12       20.99     19.25 o 
   3   4  25       56.73       67.68     18.86 o 
   4   4  25        1.97       23.97     18.80 o 
   5   4  25       80.77       74.67     22.79 o 
   6   4  25        0.82        2.64     20.70 o 
   7   4  25       21.40       16.86     22.00 o 
   1   5  25        8.39       22.45     19.50 o 
   2   5  25        8.26       20.30     20.00 o 
   3   5  25       10.21       12.01     21.05 o 
   4   5  25       17.70        8.78     23.39 o 
   5   5  25       22.92       38.10     24.32 o 
   0   6  25        3.37       21.19     30.78 o 
   1   6  25       10.55       23.21     22.86 o 
   2   6  25        6.17       24.97     24.89 o 
   0   0  26      269.70      266.42     35.01 o 
   1   0  26     1579.14     1614.57     35.33 o 
   2   0  26       36.07       56.51     23.92 o 
   3   0  26      841.93      817.57     36.42 o 
   4   0  26        4.34       16.27     26.55 o 
   5   0  26      221.14      213.50     28.71 o 
   6   0  26       76.22       77.05     25.92 o 
   7   0  26       27.11       13.64     26.26 o 
   8   0  26       18.96       71.49     38.99 o 
   1   1  26        0.59        2.59     20.90 o 
   2   1  26      151.58      160.63     17.07 o 
   3   1  26        7.08       18.83     16.99 o 
   4   1  26        2.94       21.14     18.07 o 
   5   1  26        5.56       13.22     18.50 o 
   6   1  26        0.71       -1.62     19.91 o 
   7   1  26        0.16       16.66     18.37 o 
   8   1  26        5.18        1.67     21.34 o 
   0   2  26       41.82       44.82     24.27 o 
   1   2  26        4.12        8.61     19.00 o 
   2   2  26       21.42       36.26     18.81 o 
   3   2  26        8.60       19.96     17.40 o 
   4   2  26        5.62       35.13     17.55 o 
   5   2  26        3.88        6.80     18.70 o 
   6   2  26       15.53       18.78     21.16 o 
   7   2  26       11.55       25.69     20.95 o 
   1   3  26        1.17       19.23     17.63 o 
   2   3  26       36.20       45.25     18.33 o 
   3   3  26       18.02       17.81     17.90 o 
   4   3  26       26.35       31.59     18.92 o 
   5   3  26        3.73       12.47     24.42 o 
   6   3  26        5.00        8.86     20.53 o 
   7   3  26        4.36       21.80     21.21 o 
   0   4  26        0.00       -8.48     27.82 o 
   1   4  26        5.57       23.07     19.69 o 
   2   4  26        6.11       24.61     20.95 o 
   3   4  26        6.08       11.21     20.13 o 
   4   4  26       64.09       83.47     20.74 o 
   5   4  26       34.43       31.40     22.45 o 
   6   4  26        4.29        4.32     21.17 o 
   1   5  26        3.29       27.31     20.86 o 
   2   5  26        0.02       26.23     20.91 o 
   3   5  26        1.52       19.70     21.93 o 
   4   5  26       65.11       84.95     22.21 o 
   1   1  27        5.32        7.78     19.01 o 
   2   1  27        0.74       17.74     20.18 o 
   3   1  27        0.18       24.69     19.31 o 
   4   1  27      108.38       99.97     19.47 o 
   5   1  27       42.82       40.19     18.53 o 
   6   1  27       21.39       27.42     19.57 o 
   7   1  27       16.50        6.28     20.92 o 
   0   2  27      109.88       78.65     28.00 o 
   1   2  27        0.51       17.29     18.66 o 
   2   2  27       10.15       33.11     19.37 o 
   3   2  27        7.58        7.78     19.24 o 
   4   2  27        0.77       17.61     19.66 o 
   5   2  27        4.61       -4.84     19.35 o 
   6   2  27       35.08       35.55     21.23 o 
   1   3  27       13.05       21.82     19.94 o 
   2   3  27        9.22        9.68     19.17 o 
   3   3  27       15.33       27.93     18.61 o 
   4   3  27        0.11       19.65     20.41 o 
   5   3  27        1.05       20.37     20.91 o 
   6   3  27       19.13       28.53     22.73 o 
   0   4  27        5.61       22.24     28.64 o 
   1   4  27        9.22       16.77     19.24 o 
   2   4  27       72.86       67.41     21.95 o 
   3   4  27       14.54        1.22     20.95 o 
   4   4  27        9.77       22.08     21.58 o 
   1   5  27        7.09        7.54     20.55 o 
   0   0  28      168.68      211.25     36.48 o 
   1   0  28      175.86      159.20     25.72 o 
   2   0  28        4.14       34.02     37.26 o 
   3   0  28        2.82        1.75     31.19 o 
   4   0  28        2.17       16.53     25.98 o 
   5   0  28        3.82       39.10     29.31 o 
   6   0  28        1.80       36.67     29.93 o 
   1   1  28       33.36       56.67     19.45 o 
   2   1  28        2.39       11.56     19.01 o 
   3   1  28       53.13       47.41     19.19 o 
   4   1  28        5.00        3.62     21.06 o 
   5   1  28        0.01        0.48     20.84 o 
   6   1  28        7.88        9.62     20.36 o 
   0   2  28      140.04      154.09     28.54 o 
   1   2  28        0.04        4.35     21.28 o 
   2   2  28       22.81       24.03     20.16 o 
   3   2  28      191.52      193.61     20.66 o 
   4   2  28       41.17       45.13     20.63 o 
   5   2  28       29.79       37.68     19.49 o 
   1   3  28       36.49       40.35     19.70 o 
   2   3  28      169.06      170.77     24.33 o 
   3   3  28        2.00       13.56     19.89 o 
   4   3  28        0.53       29.34     19.79 o 
   0   4  28      159.56      149.84     31.02 o 
   1   4  28       94.44      103.81     20.62 o 
   2   4  28        1.26       29.85     22.49 o 
   1   1  29        3.59       10.49     19.79 o 
   2   1  29       18.43       26.38     18.49 o 
   3   1  29        6.46        2.13     19.98 o 
   4   1  29       41.06       39.93     19.14 o 
   0   2  29      341.27      337.21     28.73 o 
   1   2  29       94.77       95.96     21.21 o 
   2   2  29       23.66       33.13     19.97 o 
   3   2  29      180.86      157.82     22.05 o 
   4   2  29       33.14       52.83     19.59 o 
   1   3  29        0.38        0.93     20.31 o 
   2   3  29       23.95       21.31     20.74 o 
   0   0  30       85.34      110.01     39.51 o 
   1   0  30       21.72       65.91     26.90 o 
   2   0  30        9.35       -0.70     30.09 o 
   3   0  30        5.31       29.00     30.07 o 
   1   1  30        6.31       10.18     22.55 o 
   2   1  30        1.20       18.72     21.36 o 
   0   2  30       11.14       35.05     33.44 o 
                                                 
